# Supplementary material for: Disproportional signal of pericarditis with biological diseasemodifying antirheumatic drugs (bDMARDs) in patients with ankylosing spondylitis: a disproportionality analysis in the FAERS database
Source: Front Pharmacol. 2024 Jan 25;15:1275814. doi: 10.3389/fphar.2024.1275814 (PMC10850349; doi:10.3389/fphar.2024.1275814)
Supplement: Supplementary file 1 [file Table2.XLSX]

## Sheet: drug interactions
drug 1	drug 2	AE	n000	n001	n100	n101	n010	n011	n110	n111	n00+	n10+	n01+	n11+	n ++1	n ++0	n +++
tocilizumab	adalimumab	pericarditis	67774	123	81	1	34704	20	118	261	67897	82	34724	379	405	102677	103082
tocilizumab	infliximab	pericarditis	88774	44	86	0	13704	99	113	262	88818	86	13803	375	405	102677	103082
tocilizumab	golimumab	pericarditis	95890	136	95	0	6588	7	104	262	96026	95	6595	366	405	102677	103082
tocilizumab	certolizumab	pericarditis	95966	135	130	0	6512	8	69	262	96101	130	6520	331	405	102677	103082
tocilizumab	etanercept	pericarditis	72137	98	94	59	30341	45	105	203	72235	153	30386	308	405	102677	103082
tocilizumab	secukinumab	pericarditis	87770	97	129	100	14708	46	70	162	87867	229	14754	232	405	102677	103082
tocilizumab	ustekinumab	pericarditis	102003	137	152	31	475	6	47	231	102140	183	481	278	405	102677	103082
drugD1	drugD2	AE	f00	f10	f01	f11	max1	max2	f00/(1-f00)	g11	E111	(N+0.5)/(E+0.5）	Ω	Ω025	Ω975
tocilizumab	adalimumab	pericarditis	0.00181157	0.0121951	0.000575971	0.688654	0.0123457	0.00181486	0.00181486	0.0121951	4.62195	51.0548	5.67397	5.49894	5.849
tocilizumab	infliximab	pericarditis	0.000495395	0	0.00717235	0.698667	0.000495641	0.00722417	0.000495641	0.00717235	2.68963	82.2979	6.36278	6.18809	6.53748
tocilizumab	golimumab	pericarditis	0.00141628	0	0.00106141	0.715847	0.00141829	0.00141829	0.00141829	0.00141628	0.51836	257.767	8.00993	7.83523	8.18462
tocilizumab	certolizumab	pericarditis	0.00140477	0	0.00122699	0.791541	0.00140675	0.00140675	0.00140675	0.00140477	0.46498	272.026	8.0876	7.91291	8.2623
tocilizumab	etanercept	pericarditis	0.00135668	0.385621	0.00148095	0.659091	0.62766	0.00148314	0.00135853	0.385668	118.786	1.70599	0.770607	0.572143	0.969072
tocilizumab	secukinumab	pericarditis	0.00110394	0.436681	0.0031178	0.698276	0.775194	0.00312755	0.00110516	0.437322	101.459	1.59378	0.672454	0.45029	0.894618
tocilizumab	ustekinumab	pericarditis	0.0013413	0.169399	0.012474	0.830935	0.203947	0.0126316	0.0013431	0.177114	49.2378	4.65441	2.2186	2.03255	2.40464
																																				3

## Sheet: ICI-tozilizumab
drugD1	drugD2	AE	n000	n001	n100	n101	n010	n011	n110	n111	n00+	n10+	n01+	n11+
ICIs	proton pump inhibitors	sepsis	1816721	28550	192181	3519	1722	69	141	9	1845271	195700	1791	150
ICIs	proton pump inhibitors	septic shock	1834074	11197	194567	1133	1752	39	144	6	1845271	195700	1791	150
ICIs	proton pump inhibitors	disseminated intravascular coagulation	1840457	4814	194769	931	1732	59	149	1	1845271	195700	1791	150
ICIs	proton pump inhibitors	systemic inflammatory response syndrome	1844352	919	195453	247	1789	2	150	0	1845271	195700	1791	150
ICIs	proton pump inhibitors	multiple organ dysfunction syndrome	1836588	8683	194649	1051	1735	56	150	0	1845271	195700	1791	150
ICIs	proton pump inhibitors	urosepsis	1843480	1791	195484	216	1784	7	150	0	1845271	195700	1791	150
ICIs	proton pump inhibitors	bacteraemia	1842368	2903	195392	308	1782	9	150	0	1845271	195700	1791	150
ICIs	proton pump inhibitors	pulmonary sepsis	1844899	372	195580	120	1791	0	150	0	1845271	195700	1791	150
ICIs	proton pump inhibitors	neutropenic sepsis	1840900	4371	195478	222	1790	1	150	0	1845271	195700	1791	150
ICIs	proton pump inhibitors	systemic candida	1844788	483	195645	55	1784	7	150	0	1845271	195700	1791	150
ICIs	proton pump inhibitors	procalcitonin increased	1845096	175	195664	36	1789	2	150	0	1845271	195700	1791	150
ICIs	proton pump inhibitors	staphylococcal sepsis	1844003	1268	195652	48	1781	10	150	0	1845271	195700	1791	150
ICIs	proton pump inhibitors	escherichia sepsis	1845061	972	195630	70	1787	4	150	0	1845271	195700	1791	150
ICIs	proton pump inhibitors	escherichia bacteraemia	1844949	688	195644	56	1789	2	150	0	1845271	195700	1791	150
ICIs	proton pump inhibitors	streptococcal sepsis	1844650	322	195676	24	1791	0	150	0	1845271	195700	1791	150
ICIs	proton pump inhibitors	cytomegalovirus viraemia	1845201	621	195677	23	1775	16	150	0	1845271	195700	1791	150
ICIs	proton pump inhibitors	post procedural sepsis	1845201	70	195688	12	1791	0	150	0	1845271	195700	1791	150
ICIs	proton pump inhibitors	device related sepsis	1844914	357	195656	44	1790	1	150	0	1845271	195700	1791	150
ICIs	proton pump inhibitors	abdominal sepsis	1845061	210	195664	36	1791	0	150	0	1845271	195700	1791	150
drugD1	drugD2	AE	f00	f10	f01	f11	max1	max2	f00/(1-f00)	911	E111	(N+0.5)/(E+0.5）	Ω	Ω025	Ω975
ICIs	proton pump inhibitors	sepsis	0.015472	0.0179816	0.038526	0.06	0.0183109	0.0400697	0.0157151	0.0409196	6.13794	1.43117	0.517193	-0.425368	1.45975
ICIs	proton pump inhibitors	septic shock	0.00606794	0.00578947	0.0217755	0.04	0.00610499	0.0222603	0.00610499	0.0217755	3.26633	1.72582	0.78728	-0.367117	1.94168
ICIs	proton pump inhibitors	disseminated intravascular coagulation	0.00260883	0.00475728	0.0329425	0.00666667	0.00478002	0.0340647	0.00261565	0.0349624	5.24436	0.261126	-1.93718	-4.76487	0.890499
ICIs	proton pump inhibitors	systemic inflammatory response syndrome	0.00049803	0.00126214	0.00111669	0	0.00126373	0.00111794	0.000498278	0.00187986	0.281978	0.639404	-0.6452	#DIV/0!	#DIV/0!
ICIs	proton pump inhibitors	multiple organ dysfunction syndrome	0.00470554	0.00537046	0.0312674	0	0.00539946	0.0322767	0.00472779	0.0318974	4.7846	0.0946145	-3.4018	#DIV/0!	#DIV/0!
ICIs	proton pump inhibitors	urosepsis	0.000970589	0.00110373	0.00390843	0	0.00110495	0.00392377	0.000971532	0.00404079	0.606119	0.452031	-1.14551	#DIV/0!	#DIV/0!
ICIs	proton pump inhibitors	bacteraemia	0.00157321	0.00157384	0.00502513	0	0.00157632	0.00505051	0.00157569	0.00502575	0.753862	0.398768	-1.32638	#DIV/0!	#DIV/0!
ICIs	proton pump inhibitors	pulmonary sepsis	0.000201596	0.000613183	0	0	0.00061356	0.000201637	0.000201637	0.000613183	0.0919775	0.844627	-0.243614	#DIV/0!	#DIV/0!
ICIs	proton pump inhibitors	neutropenic sepsis	0.00236876	0.00113439	0.000558347	0	0.00237438	0.00237438	0.00237438	0.00236876	0.355314	0.584581	-0.774525	#DIV/0!	#DIV/0!
ICIs	proton pump inhibitors	systemic candida	0.00026175	0.000281042	0.00390843	0	0.000281121	0.00392377	0.000261819	0.00392758	0.589137	0.459079	-1.12319	#DIV/0!	#DIV/0!
ICIs	proton pump inhibitors	procalcitonin increased	9.4837e-05	0.000183955	0.00111669	0	0.000183989	0.00111794	9.4846e-05	0.00120563	0.180845	0.734382	-0.445397	#DIV/0!	#DIV/0!
ICIs	proton pump inhibitors	staphylococcal sepsis	0.000687162	0.000245273	0.00558347	0	0.000687634	0.00561482	0.000687634	0.00558347	0.837521	0.373826	-1.41956	#DIV/0!	#DIV/0!
ICIs	proton pump inhibitors	escherichia sepsis	0.000526752	0.00035769	0.00223339	0	0.00052703	0.00223839	0.00052703	0.00223339	0.335008	0.598796	-0.739863	#DIV/0!	#DIV/0!
ICIs	proton pump inhibitors	escherichia bacteraemia	0.000372845	0.000286152	0.00111669	0	0.000372984	0.00111794	0.000372984	0.00111669	0.167504	0.749059	-0.416849	#DIV/0!	#DIV/0!
ICIs	proton pump inhibitors	streptococcal sepsis	0.0001745	0.000122637	0	0	0.000174531	0.000174531	0.000174531	0.0001745	0.026175	0.950254	-0.0736147	#DIV/0!	#DIV/0!
ICIs	proton pump inhibitors	cytomegalovirus viraemia	0.000336536	0.000117527	0.00893356	0	0.000336649	0.00901408	0.000336649	0.00893356	1.34003	0.271734	-1.87973	#DIV/0!	#DIV/0!
ICIs	proton pump inhibitors	post procedural sepsis	3.79348e-05	6.13183e-05	0	0	6.13221e-05	3.79362e-05	3.79362e-05	6.13183e-05	0.00919775	0.981937	-0.026298	#DIV/0!	#DIV/0!
ICIs	proton pump inhibitors	device related sepsis	0.000193468	0.000224834	0.000558347	0	0.000224884	0.000558659	0.000193505	0.000589691	0.0884536	0.849685	-0.235001	#DIV/0!	#DIV/0!
ICIs	proton pump inhibitors	abdominal sepsis	0.000113804	0.000183955	0	0	0.000183989	0.000113817	0.000113817	0.000183955	0.0275933	0.9477	-0.077498	#DIV/0!	#DIV/0!
150	27	15	1	26	0	0	43	17	15	1	1	2	1	1
7.5
12	10																				1																				1
0.6
