# Supplementary material for: Disproportional signal of pericarditis with biological diseasemodifying antirheumatic drugs (bDMARDs) in patients with ankylosing spondylitis: a disproportionality analysis in the FAERS database
Source: Front Pharmacol. 2024 Jan 25;15:1275814. doi: 10.3389/fphar.2024.1275814 (PMC10850349; doi:10.3389/fphar.2024.1275814)
Supplement: Supplementary file 2 [file Table3.XLSX]

## Sheet: raw data-secukinumab
DRUG_INDICATION	START_DT	END_DT	ROLE_COD	DRUG	ADVERSE_EVENT	event_dt	AGE	Gender	COUNTRY_CODE	OUTC_COD	Reasons for exclusion
Psoriasis	20150611		PS	secukinumab	Pericarditis	201507	34	M	DK	HO	incorrect indication
Ankylosing spondylitis	20150701		PS	secukinumab	Pericarditis	20151216	33	M	CZ	HO	repeated cases
Ankylosing spondylitis	20150701		PS	secukinumab	Pericarditis	20151216	33	M	CZ	LT
Ankylosing spondylitis	201610	201612	PS	secukinumab	Pericarditis	201701	62	F	FR	HO	lack specific start date
Ankylosing spondylitis	20170515		PS	secukinumab	Pericarditis	2017	46	F		OT	lack specific event date
Ankylosing spondylitis	20170515		PS	secukinumab	Pericarditis	2017	46	F		HO	lack specific event date
Psoriatic arthropathy	20160930		SS	secukinumab	Pericarditis	201709	42	F	CA	OT	incorrect indication
Psoriatic arthropathy	20160930		PS	secukinumab	Pericarditis	201709	42	F		OT	incorrect indication
Psoriatic arthropathy	20171130		PS	secukinumab	Pericarditis	20180417	69	F	CA	HO	incorrect indication
Psoriasis	20180109		PS	secukinumab	Pericarditis	20180207	46	M	US	OT	incorrect indication
Psoriatic arthropathy	20170926	20171024	PS	secukinumab	Pericarditis	201710	66	F	CA	OT	incorrect indication
Psoriatic arthropathy	20170926	20171024	PS	secukinumab	Pericarditis	201710	66	F	CA	HO	incorrect indication
Psoriatic arthropathy	20171020		PS	secukinumab	Pericarditis	20180719	62	F	CA	OT	incorrect indication
Psoriatic arthropathy	20170831		PS	secukinumab	Pericarditis	20180531	64	M	DE	HO	incorrect indication
Ankylosing spondylitis	201706		PS	secukinumab	Pericarditis	201806	47	F	FR	OT	lack specific start date
Psoriasis	20180124		PS	secukinumab	Pericarditis	20180124	54	M	CA	OT	incorrect indication
Psoriasis	201710		PS	secukinumab	Pericarditis	201710		M	GR	OT	incorrect indication
Psoriasis	201710		PS	secukinumab	Pericarditis	201710		M	GR	HO	incorrect indication
Ankylosing spondylitis	20180508		SS	secukinumab	Pericarditis	201806	46	F	CA	OT	lack specific event date
Ankylosing spondylitis	20180508		PS	secukinumab	Pericarditis	201806	46	F	CA	OT	lack specific event date
Ankylosing spondylitis	20171010	20171030	PS	secukinumab	Pericarditis	20180306	25	F	FR	OT
Psoriatic arthropathy	20160812		PS	secukinumab	Pericarditis	201903	30	M		OT	incorrect indication
Ankylosing spondylitis	20181101		PS	secukinumab	Pericarditis	201901	41	F		DE	lack specific event date
Ankylosing spondylitis	20181101		PS	secukinumab	Pericarditis	201901	41	F		OT	lack specific event date
Ankylosing spondylitis	20181101		PS	secukinumab	Pericarditis	201901	41	F		HO	lack specific event date
Psoriatic arthropathy	201808	20190924	PS	secukinumab	Viral pericarditis	20181112		M	US	OT	incorrect indication
Psoriatic arthropathy	201808	20190924	PS	secukinumab	Viral pericarditis	20181112		M	US	HO	incorrect indication
Psoriatic arthropathy	20190226		PS	secukinumab	Pericarditis	20191109	62	F		OT	incorrect indication
Psoriasis	20180410		PS	secukinumab	Pericarditis	20210803	54	M	CA	OT	incorrect indication
Psoriasis	20180410		PS	secukinumab	Pericarditis	20210803	54	M	CA	HO	incorrect indication
Ankylosing spondylitis	202004	20200607	PS	secukinumab	Pericarditis	20200603	36	M	FR	HO	lack specific start date
Psoriasis	20160621		PS	secukinumab	Pericarditis	2016	60	F	CA	OT	incorrect indication
Psoriatic arthropathy	20160714		SS	secukinumab	Pericarditis	2016	60	F	CA	OT	incorrect indication
Psoriasis	20160621		PS	secukinumab	Pericarditis	2016	60	F	CA	HO	incorrect indication
Psoriatic arthropathy	20160714		SS	secukinumab	Pericarditis	2016	60	F	CA	HO	incorrect indication

## Sheet: cleaned data-secukinumab
DRUG_INDICATION	START_DT	END_DT	ROLE_COD	DRUG	ADVERSE_EVENT	event_dt	AGE	Gender	COUNTRY_CODE	OUTC_COD	event_dt serial value	START_DT serial value	Days to onset
Ankylosing spondylitis	20150701		PS	secukinumab	Pericarditis	20151216	33	M	CZ	LT	42354	42186	168.5
Ankylosing spondylitis	20171010	20171030	PS	secukinumab	Pericarditis	20180306	25	F	FR	OT	43165	43018	147.5
												Median days	158

## Sheet: raw data-etanercept
DRUG_INDICATION	START_DT	END_DT	ROLE_COD	DRUG	ADVERSE_EVENT	event_dt	AGE	Gender	COUNTRY_CODE	OUTC_COD	Reasons for exclusion
Rheumatoid arthritis	20110101		PS	etanercept	Viral pericarditis	20120115	66	F	US	OT	incorrect indication
Rheumatoid arthritis	20110608	201202	PS	etanercept	Pericarditis		61	M	NL	LT	incorrect indication
Rheumatoid arthritis	20110608	201202	PS	etanercept	Pericarditis		61	M	NL	HO	incorrect indication
Psoriatic arthropathy	20060101		PS	etanercept	Pericarditis infective	20080101	24	F	US	OT	incorrect indication
Psoriatic arthropathy	201207	201407	PS	etanercept	Pericarditis	20120901	61	F	US	OT	incorrect indication
Rheumatoid arthritis	20121225		PS	etanercept	Pericarditis	20130106	42	M	US	OT	incorrect indication
Psoriatic arthropathy	20120901	20121024	PS	etanercept	Pericarditis	20121026	58	F	US	OT	incorrect indication
Arthritis	20080101		PS	etanercept	Pericarditis	2010	59	F	US	HO	incorrect indication
Rheumatoid arthritis	201303	201305	PS	etanercept	Pericarditis	20130502	51	F	CO	OT	incorrect indication
Rheumatoid arthritis	201303	201305	PS	etanercept	Pericarditis	20130502	51	F	CO	HO	incorrect indication
Rheumatoid arthritis	19990406	2000	PS	etanercept	Pericarditis infective	20000131	45	F	SE	OT	incorrect indication
Rheumatoid arthritis	19990406	2000	PS	etanercept	Pericarditis infective	20000131	45	F	SE	DE	incorrect indication
Rheumatoid arthritis	19981130		PS	etanercept	Pericarditis	1998	47	F	US	HO	incorrect indication
Rheumatoid arthritis	19990110		PS	etanercept	Pericarditis	2002	49	M	US	HO	incorrect indication
Rheumatoid arthritis	19990110		PS	etanercept	Pericarditis	2002	49	M	US	OT	incorrect indication
Psoriatic arthropathy	20061203		PS	etanercept	Pericarditis	2007	70	F	US	HO	incorrect indication
Psoriatic arthropathy	20061203		PS	etanercept	Pericarditis	2007	70	F	US	OT	incorrect indication
Rheumatoid arthritis	20120424	201208	PS	etanercept	Pericarditis	201208	68	F	CA	OT	incorrect indication
Rheumatoid arthritis	20010401	20020101	PS	etanercept	Pericarditis	20020101	36	F	US	HO	incorrect indication
Rheumatoid arthritis	20010131		PS	etanercept	Pericarditis	2004	55	F	US	HO	incorrect indication
Rheumatoid arthritis	20010131		PS	etanercept	Pericarditis	2004	55	F	US	OT	incorrect indication
Psoriatic arthropathy	20031201		PS	etanercept	Pericarditis constrictive	20040401	57	F	US	HO	incorrect indication
Rheumatoid arthritis	20041201	200612	PS	etanercept	Pericarditis	200610	43	F	US	OT	incorrect indication
Rheumatoid arthritis	20021202		PS	etanercept	Pericarditis	20030424	76	F	CA	HO	incorrect indication
Rheumatoid arthritis	20021202		PS	etanercept	Pericarditis	20030424	76	F	CA	OT	incorrect indication
Rheumatoid arthritis	20080121		PS	etanercept	Pericarditis	20080121	43	F	US	HO	incorrect indication
Rheumatoid arthritis	20080121		PS	etanercept	Pericarditis	20080121	43	F	US	OT	incorrect indication
Rheumatoid arthritis	20020219		PS	etanercept	Pericarditis	20080816	72	F	CA	HO	incorrect indication
Rheumatoid arthritis	20081108		PS	etanercept	Pericarditis	20081108	76	F	CA	HO	incorrect indication
Rheumatoid arthritis	19990701		PS	etanercept	Pericarditis	200001	48	M	US	OT	incorrect indication
Rheumatoid arthritis	20040501	20040726	PS	etanercept	Pericarditis	2004	61	F	US	OT	incorrect indication
Rheumatoid arthritis	20040501	20040726	PS	etanercept	Pericarditis	2004	61	F	US	HO	incorrect indication
Rheumatoid arthritis	20001211		PS	etanercept	Pericarditis	20040210	75	M	US	HO	incorrect indication
Rheumatoid arthritis	20001211		PS	etanercept	Pericarditis	20040210	75	M	US	OT	incorrect indication
Rheumatoid arthritis	19990101		PS	etanercept	Purulent pericarditis	200007	70	F	US	OT	incorrect indication
Rheumatoid arthritis	19990101		PS	etanercept	Purulent pericarditis	200007	70	F	US	HO	incorrect indication
Rheumatoid arthritis	20070619	20071001	PS	etanercept	Pericarditis	200710	41	F	CA	HO	incorrect indication
Rheumatoid arthritis	20070501	20071106	PS	etanercept	Pericarditis	20070910	63	F	BE	HO	incorrect indication
Rheumatoid arthritis	20070501	20071106	PS	etanercept	Pericarditis	20070910	63	F	BE	DE	incorrect indication
Rheumatoid arthritis	20070501	20071106	PS	etanercept	Pericarditis	20070910	63	F	BE	LT	incorrect indication
Ankylosing spondylitis	20130927		PS	etanercept	Pericarditis	20131001	27	F	FR	OT
Rheumatoid arthritis	20000301	20131023	PS	etanercept	Pericarditis	201310	65	M	US	HO	incorrect indication
Rheumatoid arthritis	20000301	20131023	PS	etanercept	Pericarditis	201310	65	M	US	OT	incorrect indication
Psoriasis	19990301		PS	etanercept	Pericarditis	2008	41	F	US	HO	incorrect indication
Psoriasis	19990301		PS	etanercept	Pericarditis	2008	41	F	US	OT	incorrect indication
Psoriatic arthropathy	20120305		PS	etanercept	Pericarditis	201306	38	M	US	HO	incorrect indication
Psoriatic arthropathy	20120305		PS	etanercept	Pericarditis	201306	38	M	US	OT	incorrect indication
Rheumatoid arthritis	20061008	20131001	PS	etanercept	Pericarditis	20120901	33	M	US	OT	incorrect indication
Rheumatoid arthritis		20140214	PS	etanercept	Pericarditis			F	GR	OT	incorrect indication
Rheumatoid arthritis	20120501	20140415	PS	etanercept	Pericarditis	2012	47	M	US	OT	incorrect indication
Rheumatoid arthritis	20120501	20140415	PS	etanercept	Pericarditis	2012	47	M	US	HO	incorrect indication
Rheumatoid arthritis	2002		PS	etanercept	Pericarditis	201211	66	F	US	HO	incorrect indication
Rheumatoid arthritis		201309	PS	etanercept	Pericarditis	20140513	62	M	US	OT	incorrect indication
Rheumatoid arthritis		201309	PS	etanercept	Pericarditis	20140513	62	M	US	HO	incorrect indication
Rheumatoid arthritis	1998	201107	PS	etanercept	Pericarditis	2006	60	F	US	OT	incorrect indication
Rheumatoid arthritis	1998	201107	PS	etanercept	Pericarditis	2006	60	F	US	HO	incorrect indication
Rheumatoid arthritis	20030123	20030408	C	etanercept	Pericarditis	20030901		F		OT	incorrect indication
Rheumatoid arthritis	20030123	20030408	C	etanercept	Pericarditis	20030901		F		HO	incorrect indication
Rheumatoid arthritis	20040402	20041029	PS	etanercept	Pericarditis	20041018		M		HO	incorrect indication
Rheumatoid arthritis	20040201	20041001	PS	etanercept	Pericarditis	20040101	60	F		LT	incorrect indication
Rheumatoid arthritis	20040201	20041001	PS	etanercept	Pericarditis	20040101	60	F		HO	incorrect indication
Psoriatic arthropathy	20130101	201404	PS	etanercept	Pericarditis	2013	51	F	US	HO	incorrect indication
Psoriatic arthropathy	20130101	201404	PS	etanercept	Pericarditis	2013	51	F	US	OT	incorrect indication
Rheumatoid arthritis	20020101	20040430	PS	etanercept	Purulent pericarditis	20040101	52	F		DE	incorrect indication
Rheumatoid arthritis	20030509		PS	etanercept	Pericarditis	20050416		M		HO	incorrect indication
Rheumatoid arthritis	20010401	20040801	PS	etanercept	Pericarditis	20030101		M		HO	incorrect indication
Rheumatoid arthritis	20010401	20040801	PS	etanercept	Pericarditis	20030101		M		OT	incorrect indication
Rheumatoid arthritis	19990906	20000101	PS	etanercept	Pericarditis infective	20020822	45	F		OT	incorrect indication
Rheumatoid arthritis		20020801	PS	etanercept	Pericarditis infective	20020822	45	F		OT	incorrect indication
Rheumatoid arthritis	19990906	20000101	PS	etanercept	Pericarditis infective	20020822	45	F		DE	incorrect indication
Rheumatoid arthritis		20020801	PS	etanercept	Pericarditis infective	20020822	45	F		DE	incorrect indication
Rheumatoid arthritis	20040708	20050428	PS	etanercept	Pericarditis	20050428	40	M	GB	LT	incorrect indication
Rheumatoid arthritis	19990906		PS	etanercept	Pericarditis	20000131		F		OT	incorrect indication
Rheumatoid arthritis	20040708	20050503	PS	etanercept	Pericarditis constrictive	20050426		M	GB	HO	incorrect indication
Rheumatoid arthritis	20040708	20050503	PS	etanercept	Pericarditis constrictive	20050426		M	GB	LT	incorrect indication
Rheumatoid arthritis	20040708	20050503	PS	etanercept	Pericarditis constrictive	20050426		M	GB	OT	incorrect indication
Rheumatoid arthritis	20050512		PS	etanercept	Pericarditis	20050623		M	SE	HO	incorrect indication
Rheumatoid arthritis	20021118	20030401	SS	etanercept	Pericarditis	20041022	43	F	US	HO	incorrect indication
Rheumatoid arthritis	20020531	20020720	PS	etanercept	Pericarditis	20020701		F		OT	incorrect indication
Rheumatoid arthritis	20020531	20020720	PS	etanercept	Pericarditis	20020701		F		HO	incorrect indication
Rheumatoid arthritis	20020531	20020720	PS	etanercept	Pericarditis	20020701		F		DE	incorrect indication
Rheumatoid arthritis	20041001	20051001	PS	etanercept	Pleuropericarditis	20051023	45	F	FI	HO	incorrect indication
Rheumatoid arthritis	20031201	20041201	PS	etanercept	Pericarditis	20041201		F	NO	HO	incorrect indication
Rheumatoid arthritis	20031201	20041201	PS	etanercept	Pericarditis	20041201		F	NO	LT	incorrect indication
Rheumatoid arthritis	19990906	20000101	PS	etanercept	Pericarditis infective	20000131		F	SE	DE	incorrect indication
Rheumatoid arthritis	19990906	20000101	PS	etanercept	Pericarditis infective	20000131		F	SE	OT	incorrect indication
Rheumatoid arthritis	20041101	20051012	PS	etanercept	Pericarditis infective	20051012		F	DE	HO	incorrect indication
Rheumatoid arthritis	20041101	20051012	PS	etanercept	Pericarditis infective	20051012		F	DE	LT	incorrect indication
Rheumatoid arthritis	20041101	20051012	PS	etanercept	Pericarditis infective	20051012		F	DE	DS	incorrect indication
Rheumatoid arthritis	19980101	20050624	PS	etanercept	Pericarditis	20050601		F	US	HO	incorrect indication
Rheumatoid arthritis	19980101	20050624	PS	etanercept	Pericarditis	20050601		F	US	OT	incorrect indication
Rheumatoid arthritis	20000101		PS	etanercept	Pericarditis	20050101		F		OT	incorrect indication
Rheumatoid arthritis	20000101		PS	etanercept	Pericarditis	20050101		F		HO	incorrect indication
Rheumatoid arthritis	20050607		PS	etanercept	Pericarditis	20050625		M	SE	OT	incorrect indication
Rheumatoid arthritis			PS	etanercept	Pericarditis rheumatic			M	GB	HO	incorrect indication
Psoriatic arthropathy	20050916	20070204	PS	etanercept	Pericarditis	20070204		M	FR	OT	incorrect indication
Psoriasis			SS	etanercept	Pericarditis	20070204		M	FR	OT	incorrect indication
Rheumatoid arthritis	20041004		PS	etanercept	Pericarditis	20041126		F	SE	OT	incorrect indication
Rheumatoid arthritis	20051129		PS	etanercept	Pericarditis	20061025		F	BE	HO	incorrect indication
Psoriatic arthropathy	20060601		PS	etanercept	Pericarditis	20060601		F	US	OT	incorrect indication
Rheumatoid arthritis	20060101		PS	etanercept	Pericarditis	20060201		F	US	HO	incorrect indication
Psoriatic arthropathy	20030101		PS	etanercept	Viral pericarditis	20051201		M	US	HO	incorrect indication
Rheumatoid arthritis	20070915		PS	etanercept	Pericarditis	20071001		M	US	HO	incorrect indication
Rheumatoid arthritis	20060703	20061204	PS	etanercept	Pericarditis	20061205		F	JP	OT	incorrect indication
Rheumatoid arthritis	20060101	20070201	PS	etanercept	Pericarditis	20070201		F	FR	HO	incorrect indication
Ankylosing spondylitis			SS	etanercept	Pericarditis	20060601		F	FR	HO	repeated cases
Ankylosing spondylitis			SS	etanercept	Pericarditis	20060601		F	FR	LT	lack start date
Rheumatoid arthritis			PS	etanercept	Purulent pericarditis		71	F	CA	HO	incorrect indication
Rheumatoid arthritis	20070320	20070603	PS	etanercept	Pericarditis	20070603		M	US	HO	incorrect indication
Rheumatoid arthritis	20040301		PS	etanercept	Viral pericarditis	20040501		M	US	HO	incorrect indication
Rheumatoid arthritis	20070828	20080411	PS	etanercept	Pericarditis	20080507	62	M	SE	HO	incorrect indication
Ankylosing spondylitis	20060729		PS	etanercept	Pericarditis	20060729	40	F	US	OT
Rheumatoid arthritis	20060606	20080204	PS	etanercept	Pericarditis infective	20080204	57	F	BE	HO	incorrect indication
Rheumatoid arthritis	20060606	20080204	PS	etanercept	Pericarditis infective	20080204	57	F	BE	LT	incorrect indication
Rheumatoid arthritis	20040901	20050613	PS	etanercept	Pericarditis	20050613		F	US	OT	incorrect indication
Rheumatoid arthritis	20040101	20050101	PS	etanercept	Purulent pericarditis	20050701	58	M	FR	OT	incorrect indication
Rheumatoid arthritis	20040101	20050101	PS	etanercept	Pericarditis tuberculous	20050701	58	M	FR	OT	incorrect indication
Rheumatoid arthritis	20040101	20050101	PS	etanercept	Pericarditis constrictive	20050701	58	M	FR	OT	incorrect indication
Psoriasis	20061201	20090101	PS	etanercept	Viral pericarditis	20090109	34	M	FR	OT	incorrect indication
Rheumatoid arthritis	20041113		PS	etanercept	Pericarditis	20041101	70	F	US	HO	incorrect indication
Rheumatoid arthritis	20041113		PS	etanercept	Pericarditis	20041101	70	F	US	OT	incorrect indication
Rheumatoid arthritis	20021108	20090329	PS	etanercept	Pleuropericarditis	20090201	61	F	US	OT	incorrect indication
Rheumatoid arthritis	20021108	20090329	PS	etanercept	Pleuropericarditis	20090201	61	F	US	HO	incorrect indication
Rheumatoid arthritis	20070705		PS	etanercept	Pleuropericarditis	20080824	71	F	BE	HO	incorrect indication
Rheumatoid arthritis	20030701	20080201	PS	etanercept	Pericarditis	20060801	36	M	ES	OT	incorrect indication
Rheumatoid arthritis	19990101		PS	etanercept	Pericarditis	20080901	57	F	US	HO	incorrect indication
Rheumatoid arthritis	19990101		PS	etanercept	Pericarditis	20080901	57	F	US	OT	incorrect indication
Ankylosing spondylitis	20071201		PS	etanercept	Pericarditis	20070701	51	M	FR	HO	event date is earlyer than drug start date
Rheumatoid arthritis	20090929	20091027	PS	etanercept	Pericarditis	20091001	35	F	DE	HO	incorrect indication
Rheumatoid arthritis	19990601		PS	etanercept	Pericarditis	20080101	94	F	US	HO	incorrect indication
Rheumatoid arthritis	19990601		PS	etanercept	Pericarditis	20080101	94	F	US	OT	incorrect indication
Rheumatoid arthritis	20081101	20090801	PS	etanercept	Viral pericarditis	20090201	44	F	DE	HO	incorrect indication
Rheumatoid arthritis	20061211	20091202	PS	etanercept	Pericarditis constrictive	20080118	58	M	US	OT	incorrect indication
Rheumatoid arthritis	20061211	20091202	PS	etanercept	Pericarditis constrictive	20080118	58	M	US	HO	incorrect indication
Rheumatoid arthritis	20040908		PS	etanercept	Pericarditis	20090704	69	F	US	HO	incorrect indication
Rheumatoid arthritis	20030101		PS	etanercept	Pericarditis	20090801	81	F	US	HO	incorrect indication
Rheumatoid arthritis	20030101		PS	etanercept	Pericarditis	20090801	81	F	US	OT	incorrect indication
Psoriatic arthropathy	20060101		PS	etanercept	Pericarditis	20100301	63	F	US	HO	incorrect indication
Rheumatoid arthritis	20080201	20100401	PS	etanercept	Pericarditis	20100101			FR	LT	incorrect indication
Rheumatoid arthritis	20080201	20100401	PS	etanercept	Pericarditis	20100101			FR	HO	incorrect indication
Rheumatoid arthritis	20080201	20100401	PS	etanercept	Pericarditis	20100101			FR	OT	incorrect indication
Rheumatoid arthritis	20040611	20100716	PS	etanercept	Pericarditis	20070101	59	F	CA	OT	incorrect indication
Rheumatoid arthritis	20100901		PS	etanercept	Pericarditis	20100901			US	OT	incorrect indication
Rheumatoid arthritis	20100203	20110421	PS	etanercept	Pericarditis	20110421	74	M	PL	HO	incorrect indication
Psoriasis	20060816		PS	etanercept	Pericarditis	20100819	42	F	US	HO	incorrect indication
Psoriasis	20060816		PS	etanercept	Pericarditis	20100819	42	F	US	OT	incorrect indication
Rheumatoid arthritis	20090801		PS	etanercept	Pericarditis	20100101	54	F	US	HO	incorrect indication
Rheumatoid arthritis	20090801		PS	etanercept	Pericarditis	20100101	54	F	US	OT	incorrect indication
Rheumatoid arthritis	20100414	20100818	PS	etanercept	Pericarditis	20100101	56	M	JP	OT	incorrect indication
Rheumatoid arthritis	20100414	20100818	PS	etanercept	Pericarditis	20100101	56	M	JP	HO	incorrect indication
Rheumatoid arthritis	20110415	20111027	PS	etanercept	Pericarditis	20110708	67	F	US	HO	incorrect indication
Rheumatoid arthritis	20110415	20111027	PS	etanercept	Pericarditis	20110708	67	F	US	OT	incorrect indication
Rheumatoid arthritis	20100101	20101001	PS	etanercept	Pericarditis infective	20100701	72	M	US	HO	incorrect indication
Rheumatoid arthritis	20030901	201501	PS	etanercept	Pericarditis	200409	54	F	US	HO	incorrect indication
Rheumatoid arthritis	20030901	201501	PS	etanercept	Pericarditis	200409	54	F	US	OT	incorrect indication
Rheumatoid arthritis	201107		PS	etanercept	Pericarditis	2011	49	M	US	OT	incorrect indication
Psoriasis	20060629	20120115	PS	etanercept	Pericarditis	20111112	58	M	NL	HO	incorrect indication
Rheumatoid arthritis	20130126		PS	etanercept	Pericarditis	20150101	76	F	US	HO	incorrect indication
Rheumatoid arthritis	20130126		PS	etanercept	Pericarditis	20150101	76	F	US	OT	incorrect indication
Rheumatoid arthritis	20140219	20140601	PS	etanercept	Pericarditis	20140601	52	M	CA	OT	incorrect indication
Rheumatoid arthritis	20140219	20140601	PS	etanercept	Pericarditis	20140601	52	M	CA	HO	incorrect indication
Rheumatoid arthritis	20140623	20150123	PS	etanercept	Pericarditis	2014	70	F	US	HO	incorrect indication
Rheumatoid arthritis	20140623	20150123	PS	etanercept	Pericarditis	2014	70	F	US	OT	incorrect indication
Psoriasis	20131021		PS	etanercept	Pericarditis	20141112	66	M	US	HO	incorrect indication
Psoriasis	20131021		PS	etanercept	Pericarditis	20141112	66	M	US	OT	incorrect indication
Rheumatoid arthritis	20131010		PS	etanercept	Pericarditis constrictive	2014	50	M	US	OT	incorrect indication
Rheumatoid arthritis	20131010		PS	etanercept	Pericarditis	2014	50	M	US	OT	incorrect indication
Rheumatoid arthritis	20131010		PS	etanercept	Pericarditis constrictive	2014	50	M	US	HO	incorrect indication
Rheumatoid arthritis	20131010		PS	etanercept	Pericarditis	2014	50	M	US	HO	incorrect indication
Rheumatoid arthritis	20140801		PS	etanercept	Pericarditis	201504	24	F	US	OT	incorrect indication
Rheumatoid arthritis	2015		PS	etanercept	Pericarditis	2015	68	M	AU	OT	incorrect indication
Psoriatic arthropathy	2015	2015	PS	etanercept	Pericarditis	2015	62	M	US	HO	incorrect indication
Psoriatic arthropathy	2015	2015	PS	etanercept	Pericarditis	2015	62	M	US	OT	incorrect indication
Rheumatoid arthritis	20090331		PS	etanercept	Pericarditis	2009	50	F	CA	DS	incorrect indication
Rheumatoid arthritis	20090331		PS	etanercept	Pericarditis	2009	50	F	CA	OT	incorrect indication
Rheumatoid arthritis	20090331		PS	etanercept	Pericarditis	2009	50	F	CA	LT	incorrect indication
Rheumatoid arthritis	201411		PS	etanercept	Pericarditis	201412	50	F	US	OT	incorrect indication
Psoriatic arthropathy	19990601	2011	PS	etanercept	Pericarditis	2011	71	F	US	OT	incorrect indication
Rheumatoid arthritis	20150521		PS	etanercept	Pericarditis	2015	85	F	US	OT	incorrect indication
Rheumatoid arthritis	20150521		PS	etanercept	Pericarditis	2015	85	F	US	HO	incorrect indication
Rheumatoid arthritis	20100407		PS	etanercept	Pericarditis	20151104	57	F	US	HO	incorrect indication
Rheumatoid arthritis	20100407		PS	etanercept	Pericarditis	20151104	57	F	US	OT	incorrect indication
Ankylosing spondylitis	20160113		PS	etanercept	Pericarditis	20160125	29	M	IE	OT
Psoriatic arthropathy	2004		PS	etanercept	Viral pericarditis	2005	54	F	US	OT	incorrect indication
Psoriatic arthropathy	2004		PS	etanercept	Viral pericarditis	2005	54	F	US	HO	incorrect indication
Rheumatoid arthritis	20090331	20091001	SS	etanercept	Pericarditis	20090331	50	F	CA	LT	incorrect indication
Rheumatoid arthritis	20090331	20091001	SS	etanercept	Pericarditis	20090331	50	F	CA	DS	incorrect indication
Rheumatoid arthritis	20090331	20091001	SS	etanercept	Pericarditis	20090331	50	F	CA	OT	incorrect indication
Rheumatoid arthritis	20140319		PS	etanercept	Pericarditis	20141015	72	F	IT	HO	incorrect indication
Rheumatoid arthritis	20140319		PS	etanercept	Pericarditis	20141015	72	F	IT	OT	incorrect indication
Rheumatoid arthritis	20130121		SS	etanercept	Pericarditis		56	F	CA	LT	incorrect indication
Rheumatoid arthritis	20130121		SS	etanercept	Pericarditis		56	F	CA	OT	incorrect indication
Rheumatoid arthritis	2006		PS	etanercept	Pericarditis	201605	47	F	US	HO	incorrect indication
Rheumatoid arthritis	2006		PS	etanercept	Pericarditis	201605	47	F	US	OT	incorrect indication
Rheumatoid arthritis		20160926	PS	etanercept	Pericarditis	2013	68	F	CA	OT	incorrect indication
Rheumatoid arthritis	20070101		PS	etanercept	Pericarditis		37	M	US	OT	incorrect indication
Ankylosing spondylitis	20161102	20161217	PS	etanercept	Pericarditis	20161104	36	F	AE	OT	repeated cases
Ankylosing spondylitis	20161102	20161217	PS	etanercept	Pericarditis	20161104	36	F	AE	HO
Rheumatoid arthritis	20130121		SS	etanercept	Pericarditis	2009	50	F	CA	LT	incorrect indication
Rheumatoid arthritis	20130121		SS	etanercept	Pericarditis	2009	50	F	CA	OT	incorrect indication
Rheumatoid arthritis	20130121		SS	etanercept	Pericarditis	2009	50	F	CA	DS	incorrect indication
Rheumatoid arthritis	200806	2011	SS	etanercept	Pericarditis	201105	53	F	CA	OT	incorrect indication
Rheumatoid arthritis	200806	2011	SS	etanercept	Pericarditis	201105	53	F	CA	DS	incorrect indication
Rheumatoid arthritis	200806	2011	SS	etanercept	Pericarditis	201105	53	F	CA	HO	incorrect indication
Rheumatoid arthritis	20150323		PS	etanercept	Pericarditis constrictive	201611	71	F	AR	HO	incorrect indication
Rheumatoid arthritis	20150323		PS	etanercept	Pericarditis constrictive	201611	71	F	AR	OT	incorrect indication
Psoriatic arthropathy	2016		PS	etanercept	Pericarditis	201611	27	F	US	OT	incorrect indication
Psoriatic arthropathy	2016		PS	etanercept	Pericarditis	201611	27	F	US	HO	incorrect indication
Rheumatoid arthritis	20061209		PS	etanercept	Pericarditis		85	M	CA	HO	incorrect indication
Rheumatoid arthritis	20061209		PS	etanercept	Pericarditis		85	M	CA	OT	incorrect indication
Rheumatoid arthritis	20170623		PS	etanercept	Pericarditis	2017	53	F	US	OT	incorrect indication
Psoriatic arthropathy		2016	PS	etanercept	Pericarditis constrictive	2016	59	M	US	OT	incorrect indication
Rheumatoid arthritis	20160404		PS	etanercept	Pericarditis	201709	64	F	AR	HO	incorrect indication
Rheumatoid arthritis	20160404		PS	etanercept	Pericarditis	201709	64	F	AR	OT	incorrect indication
Rheumatoid arthritis	201708		PS	etanercept	Pericarditis	201709	56	F	US	LT	incorrect indication
Rheumatoid arthritis	201708		PS	etanercept	Pericarditis	201709	56	F	US	OT	incorrect indication
Rheumatoid arthritis	201708		PS	etanercept	Pericarditis	201709	56	F	US	HO	incorrect indication
Rheumatoid arthritis	2015		SS	etanercept	Pleuropericarditis	2015		F	US	HO	incorrect indication
Rheumatoid arthritis	2015		PS	etanercept	Pleuropericarditis	2015	52	F	US	OT	incorrect indication
Rheumatoid arthritis	2015		PS	etanercept	Pleuropericarditis	2015	52	F	US	HO	incorrect indication
Rheumatoid arthritis	201201	201205	SS	etanercept	Pericarditis	201708	40	F	CA	OT	incorrect indication
Rheumatoid arthritis	201201	201205	SS	etanercept	Pericarditis	201708	40	F	CA	CA	incorrect indication
Rheumatoid arthritis	201201	201205	SS	etanercept	Pericarditis	201708	40	F	CA	DS	incorrect indication
Rheumatoid arthritis	201201	201205	SS	etanercept	Pericarditis	201708	40	F	CA	HO	incorrect indication
Rheumatoid arthritis	20120728		PS	etanercept	Pericarditis	20171002	50	M	JP	HO	incorrect indication
Rheumatoid arthritis	20120728		PS	etanercept	Pericarditis	20171002	50	M	JP	OT	incorrect indication
Rheumatoid arthritis	20150323		PS	etanercept	Pericarditis		65	F	CA	HO	incorrect indication
Rheumatoid arthritis	20150323		PS	etanercept	Pericarditis		65	F	CA	OT	incorrect indication
Rheumatoid arthritis	2003	2003	PS	etanercept	Pericarditis	2003		F	US	HO	incorrect indication
Rheumatoid arthritis	2003	2003	PS	etanercept	Pericarditis	2003		F	US	OT	incorrect indication
Rheumatoid arthritis	201207	201412	PS	etanercept	Pericarditis	201207	68	M	US	LT	incorrect indication
Rheumatoid arthritis	201207	201412	PS	etanercept	Pericarditis	201207	68	M	US	OT	incorrect indication
Rheumatoid arthritis	201207	201412	PS	etanercept	Pericarditis	201207	68	M	US	HO	incorrect indication
Rheumatoid arthritis	2011	20160508	SS	etanercept	Pericarditis	2016		M	US	HO	incorrect indication
Psoriatic arthropathy	2011	20160508	SS	etanercept	Pericarditis	2016		M	US	HO	incorrect indication
Rheumatoid arthritis	20170522	20180125	SS	etanercept	Pericarditis	2016		M	US	HO	incorrect indication
Psoriatic arthropathy	20170522	20180125	SS	etanercept	Pericarditis	2016		M	US	HO	incorrect indication
Rheumatoid arthritis	2011	20160508	SS	etanercept	Pericarditis	2016		M	US	OT	incorrect indication
Psoriatic arthropathy	2011	20160508	SS	etanercept	Pericarditis	2016		M	US	OT	incorrect indication
Rheumatoid arthritis	20170522	20180125	SS	etanercept	Pericarditis	2016		M	US	OT	incorrect indication
Psoriatic arthropathy	20170522	20180125	SS	etanercept	Pericarditis	2016		M	US	OT	incorrect indication
Rheumatoid arthritis	2012	2015	PS	etanercept	Pericarditis	201702	52	F	US	OT	incorrect indication
Ankylosing spondylitis	201402	201601	SS	etanercept	Pericarditis		32	F	FR	LT	lack event date
Ankylosing spondylitis	201402	201601	PS	etanercept	Pericarditis	201511	32	F	FR	LT	lack specific event date
Psoriatic arthropathy	201806	20180924	PS	etanercept	Pericarditis	2018	33	F	US	OT	incorrect indication
Psoriatic arthropathy	201806	20180924	PS	etanercept	Pericarditis	2018	33	F	US	HO	incorrect indication
Rheumatoid arthritis	2017	201804	PS	etanercept	Pericarditis			F	BR	HO	incorrect indication
Rheumatoid arthritis	2017	201804	PS	etanercept	Pericarditis			F	BR	OT	incorrect indication
Rheumatoid arthritis	20190312		PS	etanercept	Pericarditis	20190410	56	F	US	OT	incorrect indication
Psoriatic arthropathy	2017		PS	etanercept	Pericarditis	2019	61	M	US	HO	incorrect indication
Psoriatic arthropathy	2017		PS	etanercept	Pericarditis	2019	61	M	US	OT	incorrect indication
Rheumatoid arthritis	200307	201907	PS	etanercept	Pericarditis	20190707	74	F	AT	HO	incorrect indication
Rheumatoid arthritis	200307	201907	PS	etanercept	Pericarditis	20190707	74	F	AT	OT	incorrect indication
Rheumatoid arthritis	20190624		PS	etanercept	Pericarditis	20190709	20	F	US	HO	incorrect indication
Rheumatoid arthritis	2002		PS	etanercept	Pericarditis	2014	66	F	FR	LT	incorrect indication
Rheumatoid arthritis	2002		PS	etanercept	Pericarditis	2014	66	F	FR	HO	incorrect indication
Rheumatoid arthritis	2002		PS	etanercept	Pericarditis	2014	66	F	FR	OT	incorrect indication
Rheumatoid arthritis	20180314		PS	etanercept	Pericarditis			F		HO	incorrect indication
Rheumatoid arthritis	201201	201205	SS	etanercept	Pericarditis	201708	40	F	CA	DS	incorrect indication
Rheumatoid arthritis	201201	201205	SS	etanercept	Pericarditis	201708	40	F	CA	CA	incorrect indication
Rheumatoid arthritis	201201	201205	SS	etanercept	Pericarditis	201708	40	F	CA	OT	incorrect indication
Rheumatoid arthritis	201201	201205	SS	etanercept	Pericarditis	201708	40	F	CA	HO	incorrect indication
Rheumatoid arthritis	20191205		PS	etanercept	Pericarditis	201912	32	F	US	OT	incorrect indication
Rheumatoid arthritis	20210211		PS	etanercept	Pericarditis			M		OT	incorrect indication
Rheumatoid arthritis	20190312	20201021	PS	etanercept	Pericarditis	20201021	53	M	DE	HO	incorrect indication
Rheumatoid arthritis	20190312	20201021	PS	etanercept	Pericarditis	20201021	53	M	DE	OT	incorrect indication
Rheumatoid arthritis	20210211		SS	etanercept	Pericarditis		68	M	CA	OT	incorrect indication

## Sheet: cleaned data-etanercept
DRUG_INDICATION	START_DT	END_DT	ROLE_COD	DRUG	ADVERSE_EVENT	event_dt	AGE	Gender	COUNTRY_CODE	OUTC_COD	event_dt serial value	START_DT serial value	Days to onset
Ankylosing spondylitis	20130927		PS	etanercept	Pericarditis	20131001	27	F	FR	OT	41548	41544	4.5
Ankylosing spondylitis	20060729		PS	etanercept	Pericarditis	20060729	40	F	US	OT	38927	38927	0.5
Ankylosing spondylitis	20160113		PS	etanercept	Pericarditis	20160125	29	M	IE	OT	42394	42382	12.5
Ankylosing spondylitis	20161102	20161217	PS	etanercept	Pericarditis	20161104	36	F	AE	HO	42678	42676	2.5
												Median days	3.5
												IQR 1	1
												IQR 3	10.5

## Sheet: raw data-infliximab
DRUG_INDICATION	START_DT	END_DT	ROLE_COD	DRUG	ADVERSE_EVENT	event_dt	AGE	Gender	COUNTRY_CODE	OUTC_COD	Reasons for exclusion
Colitis ulcerative	20071201	20110101	PS	infliximab	Pericarditis	20110101	11	M	US	OT	incorrect indication
Crohn's disease	20111116		PS	infliximab	Pericarditis	20120501	33	M	CA	OT	incorrect indication
Crohn's disease	20110421		PS	infliximab	Pericarditis	20120729	72	F	CA	OT	incorrect indication
Rheumatoid arthritis	19980101	20051001	PS	infliximab	Pleuropericarditis	20051001	38	M	FR	DE	incorrect indication
Rheumatoid arthritis	19980101	20051001	PS	infliximab	Pleuropericarditis	20051001	38	M	FR	OT	incorrect indication
Rheumatoid arthritis	19980101	20051001	PS	infliximab	Pleuropericarditis	20051001	38	M	FR	HO	incorrect indication
Ankylosing spondylitis	20081210	20110713	SS	infliximab	Myopericarditis	20110829	31	F	FR	HO
Psoriatic arthropathy	20110701	20111201	SS	infliximab	Pericarditis	20110901	38	M	RO	HO	incorrect indication
Crohn's disease	20120508		PS	infliximab	Pericarditis	20120601	53	M	CA	HO	incorrect indication
Crohn's disease	20101118	20110616	PS	infliximab	Pericarditis	20110515	73	F	SE	LT	incorrect indication
Crohn's disease	20110101		SS	infliximab	Pericarditis	20120618	25	F	CA	HO	incorrect indication
Crohn's disease	20120626		PS	infliximab	Pericarditis	2012	18	F	US	LT	incorrect indication
Crohn's disease	20120802	20120802	SS	infliximab	Pericarditis	2012	18	F	US	LT	incorrect indication
Crohn's disease	20120609	20120609	SS	infliximab	Pericarditis	2012	18	F	US	LT	incorrect indication
Crohn's disease	20120118	2012	SS	infliximab	Pericarditis	2012	18	F	US	LT	incorrect indication
Crohn's disease	2012		SS	infliximab	Pericarditis	2012	18	F	US	LT	incorrect indication
Crohn's disease	2011		SS	infliximab	Pericarditis	2012	18	F	US	LT	incorrect indication
Rheumatoid arthritis	200611		SS	infliximab	Pericarditis	20120704	38	M	CA	HO	incorrect indication
Crohn's disease	20130213	20130329	PS	infliximab	Pericarditis	20130122	73	F	CA	OT	incorrect indication
Crohn's disease	20110421		SS	infliximab	Pericarditis	20130122	73	F	CA	OT	incorrect indication
Crohn's disease	20130213	20130329	PS	infliximab	Pericarditis	20130122	73	F	CA	HO	incorrect indication
Crohn's disease	20110421		SS	infliximab	Pericarditis	20130122	73	F	CA	HO	incorrect indication
Rheumatoid arthritis	200805	200811	PS	infliximab	Pericarditis tuberculous	200811	60	F	PL	OT	incorrect indication
Rheumatoid arthritis	200805	200811	PS	infliximab	Pericarditis tuberculous	200811	60	F	PL	HO	incorrect indication
Colitis ulcerative	20120620		PS	infliximab	Pericarditis			M	CA	OT	incorrect indication
Crohn's disease	20120717		PS	infliximab	Pericarditis	20120717	55	M	SE	HO	incorrect indication
Crohn's disease	20111206		SS	infliximab	Pericarditis	20120717	55	M	SE	HO	incorrect indication
Rheumatoid arthritis	20120528		PS	infliximab	Pericarditis	20120625	35	M	ZA	OT	incorrect indication
Rheumatoid arthritis	20120119		SS	infliximab	Pericarditis	20120625	35	M	ZA	OT	incorrect indication
Rheumatoid arthritis	20120724	20120724	SS	infliximab	Pericarditis	20120625	35	M	ZA	OT	incorrect indication
Rheumatoid arthritis	20120528		PS	infliximab	Pericarditis	20120625	35	M	ZA	HO	incorrect indication
Rheumatoid arthritis	20120119		SS	infliximab	Pericarditis	20120625	35	M	ZA	HO	incorrect indication
Rheumatoid arthritis	20120724	20120724	SS	infliximab	Pericarditis	20120625	35	M	ZA	HO	incorrect indication
Colitis ulcerative	20120126	20120209	PS	infliximab	Pericarditis	20120216	28	M	US	OT	incorrect indication
Crohn's disease	20120126	20120209	SS	infliximab	Pericarditis	20120216	28	M	US	OT	incorrect indication
Colitis ulcerative	20120126	20120209	PS	infliximab	Pericarditis	20120216	28	M	US	HO	incorrect indication
Crohn's disease	20120126	20120209	SS	infliximab	Pericarditis	20120216	28	M	US	HO	incorrect indication
Ankylosing spondylitis	20070223		PS	infliximab	Pericarditis	20120925	39	M	CA	HO
Crohn's disease	20110214		PS	infliximab	Pericarditis	20121107	21	M	CA	OT	incorrect indication
Anal fistula	201110		PS	infliximab	Pericarditis	20130102	80	F	US	HO	incorrect indication
Crohn's disease	20100512		PS	infliximab	Pericarditis	20130102	57	M	CA	HO	incorrect indication
Colitis ulcerative	20121109		PS	infliximab	Pericarditis	20120924	28	M	CA	HO	incorrect indication
Colitis ulcerative	201209		SS	infliximab	Pericarditis	20120924	28	M	CA	HO	incorrect indication
SAPHO syndrome	20130222		PS	infliximab	Pericarditis	201302		M	CA	OT	incorrect indication
Rheumatoid arthritis	20130403		PS	infliximab	Pericarditis	201304	33	F	BR	OT	incorrect indication
Rheumatoid arthritis	20130403		PS	infliximab	Pericarditis	201304	33	F	BR	HO	incorrect indication
Ankylosing spondylitis	2009	201212	PS	infliximab	Pericarditis	201108	39	F	US	OT	repeated cases
Ankylosing spondylitis	201212		SS	infliximab	Pericarditis	201108	39	F	US	OT	repeated cases
Ankylosing spondylitis	2009	201212	PS	infliximab	Pericarditis	201108	39	F	US	HO	repeated cases
Ankylosing spondylitis	201212		SS	infliximab	Pericarditis	201108	39	F	US	HO	lack specific event date
Crohn's disease	20060401		PS	infliximab	Pericarditis	20130409	38	M	CA	OT	incorrect indication
Rheumatoid arthritis	20030721		PS	infliximab	Pericarditis constrictive		66	M	GB	DE	incorrect indication
Crohn's disease	20130321		PS	infliximab	Pericarditis	201305	65	M	CA	OT	incorrect indication
Crohn's disease	20130502		SS	infliximab	Pericarditis	201305	65	M	CA	OT	incorrect indication
Colitis ulcerative	201210	20130218	PS	infliximab	Pericarditis infective	201303	50	M	FR	HO	incorrect indication
Crohn's disease	20130613		PS	infliximab	Pericarditis	20130904	47	M	CA	OT	incorrect indication
Psoriasis	20130710		PS	infliximab	Pericarditis	2012	50	M	FR	OT	incorrect indication
Psoriasis	20130723		SS	infliximab	Pericarditis	2012	50	M	FR	OT	incorrect indication
Psoriasis	2011	201212	SS	infliximab	Pericarditis	2012	50	M	FR	OT	incorrect indication
Psoriasis	20130710		PS	infliximab	Pericarditis	2012	50	M	FR	HO	incorrect indication
Psoriasis	20130723		SS	infliximab	Pericarditis	2012	50	M	FR	HO	incorrect indication
Psoriasis	2011	201212	SS	infliximab	Pericarditis	2012	50	M	FR	HO	incorrect indication
Colitis ulcerative	20130621	20130927	PS	infliximab	Pericarditis	20131012	57	F	US	HO	incorrect indication
Crohn's disease	201301		PS	infliximab	Pericarditis	201309	70	F	FR	OT	incorrect indication
Arthritis	201301	2013	PS	infliximab	Pericarditis	2013	75	F	US	HO	incorrect indication
Crohn's disease	201301	2013	SS	infliximab	Pericarditis	2013	75	F	US	HO	incorrect indication
Crohn's disease	2003		PS	infliximab	Pericarditis	2003	50	F	BE	OT	incorrect indication
Crohn's disease	201303		SS	infliximab	Pericarditis	2003	50	F	BE	OT	incorrect indication
Rheumatoid arthritis	20070203		SS	infliximab	Pericarditis uraemic	201401	40	M	CA	HO	incorrect indication
Ankylosing spondylitis	20070203		PS	infliximab	Pericarditis uraemic	201401	40	M	CA	HO	lack specific event date
Rheumatoid arthritis	20070203		SS	infliximab	Pericarditis uraemic	201401	40	M	CA	OT	incorrect indication
Ankylosing spondylitis	20070203		PS	infliximab	Pericarditis uraemic	201401	40	M	CA	OT	lack specific event date
Neutropenia	201002		PS	infliximab	Viral pericarditis	201002	17	F	CA	HO	incorrect indication
Neutropenia	20140626		SS	infliximab	Viral pericarditis	201002	17	F	CA	HO	incorrect indication
Psoriasis	2010	2012	SS	infliximab	Pericarditis	2013		M		HO	incorrect indication
Psoriasis	2010	2012	SS	infliximab	Pericarditis	2013		M		OT	incorrect indication
Crohn's disease	20131010		PS	infliximab	Pericarditis			F	CA	HO	incorrect indication
Crohn's disease	20140922		SS	infliximab	Pericarditis			F	CA	HO	incorrect indication
Crohn's disease	20120702		PS	infliximab	Pericarditis	2014		M	BR	OT	incorrect indication
Crohn's disease	20140114	20140114	SS	infliximab	Pericarditis	2014		M	BR	OT	incorrect indication
Crohn's disease	20120702		PS	infliximab	Pericarditis	2014		M	BR	HO	incorrect indication
Crohn's disease	20140114	20140114	SS	infliximab	Pericarditis	2014		M	BR	HO	incorrect indication
Crohn's disease	20130307		PS	infliximab	Pericarditis	201405	25	M	CA	HO	incorrect indication
Crohn's disease	20140613	20140613	SS	infliximab	Pericarditis	201405	25	M	CA	HO	incorrect indication
Crohn's disease	20130821		PS	infliximab	Pericarditis			F	CA	OT	incorrect indication
Psoriasis	20130809		PS	infliximab	Pericarditis	2014	56	M	CA	OT	incorrect indication
Ankylosing spondylitis	20080908	20140401	PS	infliximab	Pleuropericarditis	20140401	45	F	SE	HO
Crohn's disease	20140217		SS	infliximab	Pericarditis	20140404	42	M	DK	HO	incorrect indication
Crohn's disease	20140602		SS	infliximab	Pericarditis	20140404	42	M	DK	HO	incorrect indication
Crohn's disease	2013		SS	infliximab	Pericarditis	20140404	42	M	DK	HO	incorrect indication
Crohn's disease	2011		SS	infliximab	Pericarditis	20140404	42	M	DK	HO	incorrect indication
Crohn's disease	20140415		PS	infliximab	Pericarditis	20140404	42	M	DK	HO	incorrect indication
Ankylosing spondylitis	201309	20140307	PS	infliximab	Pericarditis	201312	49	F	AU	OT	lack specific start and event date
Ankylosing spondylitis		201404	SS	infliximab	Pericarditis	201312	49	F	AU	OT	lack start date
Ankylosing spondylitis	201309	20140307	PS	infliximab	Pericarditis	201312	49	F	AU	HO	lack specific start and event date
Ankylosing spondylitis		201404	SS	infliximab	Pericarditis	201312	49	F	AU	HO	lack start date
Ankylosing spondylitis	201309	20140307	PS	infliximab	Pericarditis	201312	49	F	AU	DS	lack specific start and event date
Ankylosing spondylitis		201404	SS	infliximab	Pericarditis	201312	49	F	AU	DS	lack start date
Rheumatoid arthritis	20010921		PS	infliximab	Pericarditis	20020101	64	F	US	OT	incorrect indication
Rheumatoid arthritis	20010921		PS	infliximab	Pericarditis	20020101	64	F	US	HO	incorrect indication
Pyoderma gangrenosum	20001116		PS	infliximab	Pericarditis	20001101	63	M		HO	incorrect indication
Crohn's disease	20001116		PS	infliximab	Pericarditis	20001101	63	M		HO	incorrect indication
Pyoderma gangrenosum	20001128		PS	infliximab	Pericarditis	20001101	63	M		HO	incorrect indication
Crohn's disease	20001128		PS	infliximab	Pericarditis	20001101	63	M		HO	incorrect indication
Pyoderma gangrenosum	20001220		PS	infliximab	Pericarditis	20001101	63	M		HO	incorrect indication
Crohn's disease	20001220		PS	infliximab	Pericarditis	20001101	63	M		HO	incorrect indication
Pyoderma gangrenosum	20010201		PS	infliximab	Pericarditis	20001101	63	M		HO	incorrect indication
Crohn's disease	20010201		PS	infliximab	Pericarditis	20001101	63	M		HO	incorrect indication
Pyoderma gangrenosum	20001116		PS	infliximab	Pericarditis	20001101	63	M		OT	incorrect indication
Crohn's disease	20001116		PS	infliximab	Pericarditis	20001101	63	M		OT	incorrect indication
Pyoderma gangrenosum	20001128		PS	infliximab	Pericarditis	20001101	63	M		OT	incorrect indication
Crohn's disease	20001128		PS	infliximab	Pericarditis	20001101	63	M		OT	incorrect indication
Pyoderma gangrenosum	20001220		PS	infliximab	Pericarditis	20001101	63	M		OT	incorrect indication
Crohn's disease	20001220		PS	infliximab	Pericarditis	20001101	63	M		OT	incorrect indication
Pyoderma gangrenosum	20010201		PS	infliximab	Pericarditis	20001101	63	M		OT	incorrect indication
Crohn's disease	20010201		PS	infliximab	Pericarditis	20001101	63	M		OT	incorrect indication
Rheumatoid arthritis	20001114		PS	infliximab	Pericarditis	20010201	63	M		OT	incorrect indication
Rheumatoid arthritis	20001128		PS	infliximab	Pericarditis	20010201	63	M		OT	incorrect indication
Rheumatoid arthritis	20001226		PS	infliximab	Pericarditis	20010201	63	M		OT	incorrect indication
Rheumatoid arthritis	20001114		PS	infliximab	Pericarditis	20010201	63	M		HO	incorrect indication
Rheumatoid arthritis	20001128		PS	infliximab	Pericarditis	20010201	63	M		HO	incorrect indication
Rheumatoid arthritis	20001226		PS	infliximab	Pericarditis	20010201	63	M		HO	incorrect indication
Rheumatoid arthritis	20030111	20030124	PS	infliximab	Pericarditis	20030101	60	M		OT	incorrect indication
Rheumatoid arthritis	20030221		PS	infliximab	Pericarditis	20030101	60	M		OT	incorrect indication
Rheumatoid arthritis	20010529		PS	infliximab	Pericarditis	20030511	44	F		HO	incorrect indication
Rheumatoid arthritis	19950728		PS	infliximab	Pericarditis	19970306	42	F		HO	incorrect indication
Rheumatoid arthritis	19951103		PS	infliximab	Pericarditis	19970306	42	F		HO	incorrect indication
Rheumatoid arthritis	19950728		PS	infliximab	Pericarditis	19970306	42	F		DE	incorrect indication
Rheumatoid arthritis	19951103		PS	infliximab	Pericarditis	19970306	42	F		DE	incorrect indication
Rheumatoid arthritis	20030903		PS	infliximab	Pericarditis	20030101		M		HO	incorrect indication
Rheumatoid arthritis	20030311		PS	infliximab	Viral pericarditis	20040423	35	F		OT	incorrect indication
Rheumatoid arthritis	20030328		PS	infliximab	Viral pericarditis	20040423	35	F		OT	incorrect indication
Rheumatoid arthritis	20030429		PS	infliximab	Viral pericarditis	20040423	35	F		OT	incorrect indication
Rheumatoid arthritis	20030625		PS	infliximab	Viral pericarditis	20040423	35	F		OT	incorrect indication
Rheumatoid arthritis	20030826		PS	infliximab	Viral pericarditis	20040423	35	F		OT	incorrect indication
Rheumatoid arthritis	20031103		PS	infliximab	Viral pericarditis	20040423	35	F		OT	incorrect indication
Rheumatoid arthritis	20040107		PS	infliximab	Viral pericarditis	20040423	35	F		OT	incorrect indication
Rheumatoid arthritis	20040306		PS	infliximab	Viral pericarditis	20040423	35	F		OT	incorrect indication
Rheumatoid arthritis	20040609		PS	infliximab	Viral pericarditis	20040423	35	F		OT	incorrect indication
Rheumatoid arthritis	20040101	20040901	PS	infliximab	Pericarditis	20041013	70	F		HO	incorrect indication
Rheumatoid arthritis	20000901	20010827	PS	infliximab	Pleuropericarditis	20010901	56	F		OT	incorrect indication
Rheumatoid arthritis	20000901	20010827	PS	infliximab	Pleuropericarditis	20010901	56	F		HO	incorrect indication
Rheumatoid arthritis	20001205		SS	infliximab	Pericarditis	20010101	39	F	FI	DE	incorrect indication
Rheumatoid arthritis	20001205		SS	infliximab	Pericarditis	20010101	39	F	FI	HO	incorrect indication
Rheumatoid arthritis	20001219		PS	infliximab	Pericarditis	20021018	70	F		HO	incorrect indication
Rheumatoid arthritis	20021212		PS	infliximab	Pericarditis	20021018	70	F		HO	incorrect indication
Rheumatoid arthritis	20030101		PS	infliximab	Pericarditis	20021018	70	F		HO	incorrect indication
Rheumatoid arthritis	20030101		PS	infliximab	Pericarditis	20030501		F		HO	incorrect indication
Rheumatoid arthritis		20040115	PS	infliximab	Pericarditis	20031107	22	M		OT	incorrect indication
Rheumatoid arthritis	19960101		PS	infliximab	Pericarditis	20031107	22	M		OT	incorrect indication
Rheumatoid arthritis	20010924		PS	infliximab	Pleuropericarditis	20030315	40	F		DS	incorrect indication
Rheumatoid arthritis		20031007	SS	infliximab	Pericarditis	20031031	37	F		OT	incorrect indication
Rheumatoid arthritis	20030402	20031021	PS	infliximab	Pericarditis	20031021	43	F		HO	incorrect indication
Rheumatoid arthritis	20010925		PS	infliximab	Pericarditis		40	F		OT	incorrect indication
Rheumatoid arthritis	20011009		PS	infliximab	Pericarditis		40	F		OT	incorrect indication
Rheumatoid arthritis	20011113		PS	infliximab	Pericarditis		40	F		OT	incorrect indication
Rheumatoid arthritis	20020108		PS	infliximab	Pericarditis		40	F		OT	incorrect indication
Rheumatoid arthritis	20020313		PS	infliximab	Pericarditis		40	F		OT	incorrect indication
Rheumatoid arthritis	20000906		PS	infliximab	Pericarditis		65	F		OT	incorrect indication
Rheumatoid arthritis	20021017	20030903	PS	infliximab	Pericarditis	20031102	69	M		HO	incorrect indication
Ankylosing spondylitis	20020726		PS	infliximab	Pericarditis	20030411	36	M		HO
Rheumatoid arthritis	20040108		PS	infliximab	Pericarditis	20040422	35	F		OT	incorrect indication
Rheumatoid arthritis	20040305		PS	infliximab	Pericarditis	20040422	35	F		OT	incorrect indication
Rheumatoid arthritis	20040609		PS	infliximab	Pericarditis	20040422	35	F		OT	incorrect indication
Rheumatoid arthritis	20030317	20040503	PS	infliximab	Pericarditis	20031001	56	F		HO	incorrect indication
Rheumatoid arthritis	20010518	20030801	PS	infliximab	Pericarditis	20030801	39	F		HO	incorrect indication
Rheumatoid arthritis	20031001		PS	infliximab	Pericarditis	20030901	69	F		HO	incorrect indication
Rheumatoid arthritis	20031001		PS	infliximab	Pericarditis	20030901	69	F		OT	incorrect indication
Rheumatoid arthritis	20031001		PS	infliximab	Pericarditis	20030901	69	F		LT	incorrect indication
Rheumatoid arthritis	20000621		PS	infliximab	Pericarditis	20030110	67	F		HO	incorrect indication
Rheumatoid arthritis	20020101		PS	infliximab	Pericarditis	20040210	65	F		HO	incorrect indication
Fistula	20031008	20040114	PS	infliximab	Pericarditis	20040114	56	F		HO	incorrect indication
Crohn's disease	20031008	20040114	PS	infliximab	Pericarditis	20040114	56	F		HO	incorrect indication
Fistula	20031008	20040114	PS	infliximab	Pericarditis	20040114	56	F		OT	incorrect indication
Crohn's disease	20031008	20040114	PS	infliximab	Pericarditis	20040114	56	F		OT	incorrect indication
Rheumatoid arthritis	20011127	20031007	SS	infliximab	Pericarditis	20031031	37	F		HO	incorrect indication
Rheumatoid arthritis	20041006		PS	infliximab	Pericarditis	20041006	53	F		HO	incorrect indication
Pyoderma gangrenosum	20041201	20041201	SS	infliximab	Pericarditis	20041201	55	F	US	DE	incorrect indication
Pyoderma gangrenosum	20041201	20041201	SS	infliximab	Pericarditis	20041201	55	F	US	HO	incorrect indication
Ankylosing spondylitis			PS	infliximab	Pericarditis	20060601		F	FR	HO	lack start date
Ankylosing spondylitis			PS	infliximab	Pericarditis	20060601		F	FR	LT	lack start date
Crohn's disease	20060715	20070227	SS	infliximab	Pericarditis	20070330	36	F	FR	HO	incorrect indication
Crohn's disease	20060701		SS	infliximab	Pericarditis	20070320	36	F	FR	HO	incorrect indication
Fistula			SS	infliximab	Pericarditis	20070803		M	SK	DE	incorrect indication
Crohn's disease			PS	infliximab	Pericarditis	20070803		M	SK	DE	incorrect indication
Fistula			SS	infliximab	Pericarditis	20070803		M	SK	HO	incorrect indication
Crohn's disease			PS	infliximab	Pericarditis	20070803		M	SK	HO	incorrect indication
Crohn's disease	20050726	20051102	PS	infliximab	Pericarditis	20060101	51	M	US	HO	incorrect indication
Crohn's disease	20050726	20051102	PS	infliximab	Pericarditis	20060101	51	M	US	OT	incorrect indication
Crohn's disease	20050726	20051102	PS	infliximab	Pericarditis	20060101	51	M	US	RI	incorrect indication
Psoriasis	20090320	20090717	PS	infliximab	Pericarditis	20090901		F	CA	OT	incorrect indication
Psoriasis	20090320	20090717	PS	infliximab	Pericarditis	20090901		F	CA	HO	incorrect indication
Ankylosing spondylitis	20060401	20070901	SS	infliximab	Pericarditis	20070701	51	M	FR	HO
Crohn's disease	20080807		PS	infliximab	Pericarditis	20090903	23	M	CA	HO	incorrect indication
Psoriasis	20090414	20090826	PS	infliximab	Pericarditis tuberculous	20090826	47	F	ES	OT	incorrect indication
Crohn's disease	20090406	20100111	PS	infliximab	Pericarditis	20100220	33	M	NO	HO	incorrect indication
Colitis ulcerative	20090622		SS	infliximab	Pericarditis	20101029	62	M	FR	HO	incorrect indication
Enterocolitis haemorrhagic	20100421		SS	infliximab	Pericarditis	20101029	62	M	FR	HO	incorrect indication
Psoriatic arthropathy		20100917	PS	infliximab	Viral pericarditis	201010	64	M	US	HO	incorrect indication
Ankylosing spondylitis		20100917	SS	infliximab	Viral pericarditis	201010	64	M	US	HO	lack start date
Colitis ulcerative	20100126	20100413	PS	infliximab	Pericarditis	20100703	46	F	DK	HO	incorrect indication
Crohn's disease	20080807		PS	infliximab	Pericarditis	20110818	25	M	CA	HO	incorrect indication
Colitis ulcerative	20090622		SS	infliximab	Pericarditis	20101029	62	M	FR	HO	incorrect indication
Enterocolitis haemorrhagic	20100922		SS	infliximab	Pericarditis	20101029	62	M	FR	HO	incorrect indication
Enterocolitis haemorrhagic	20100303		SS	infliximab	Pericarditis	20101029	62	M	FR	HO	incorrect indication
Colitis ulcerative	20091001		SS	infliximab	Pericarditis	20101029	62	M	FR	HO	incorrect indication
Enterocolitis haemorrhagic	20100609		SS	infliximab	Pericarditis	20101029	62	M	FR	HO	incorrect indication
Enterocolitis haemorrhagic	20100118		SS	infliximab	Pericarditis	20101029	62	M	FR	HO	incorrect indication
Colitis ulcerative	20100118		SS	infliximab	Pericarditis	20101029	62	M	FR	HO	incorrect indication
Enterocolitis haemorrhagic	20090622		SS	infliximab	Pericarditis	20101029	62	M	FR	HO	incorrect indication
Enterocolitis haemorrhagic	20091125		SS	infliximab	Pericarditis	20101029	62	M	FR	HO	incorrect indication
Enterocolitis haemorrhagic	20090708		SS	infliximab	Pericarditis	20101029	62	M	FR	HO	incorrect indication
Enterocolitis haemorrhagic	20091001		SS	infliximab	Pericarditis	20101029	62	M	FR	HO	incorrect indication
Colitis ulcerative	20100609		SS	infliximab	Pericarditis	20101029	62	M	FR	HO	incorrect indication
Colitis ulcerative	20100421		SS	infliximab	Pericarditis	20101029	62	M	FR	HO	incorrect indication
Colitis ulcerative	20091125		PS	infliximab	Pericarditis	20101029	62	M	FR	HO	incorrect indication
Colitis ulcerative	20100922		SS	infliximab	Pericarditis	20101029	62	M	FR	HO	incorrect indication
Colitis ulcerative	20100303		SS	infliximab	Pericarditis	20101029	62	M	FR	HO	incorrect indication
Enterocolitis haemorrhagic	20100421		SS	infliximab	Pericarditis	20101029	62	M	FR	HO	incorrect indication
Colitis ulcerative	20090708		SS	infliximab	Pericarditis	20101029	62	M	FR	HO	incorrect indication
Colitis ulcerative	20090806		SS	infliximab	Pericarditis	20101029	62	M	FR	HO	incorrect indication
Enterocolitis haemorrhagic	20090806		SS	infliximab	Pericarditis	20101029	62	M	FR	HO	incorrect indication
Crohn's disease	20081101	20110201	PS	infliximab	Pericarditis		27	M	GB	HO	incorrect indication
Ankylosing spondylitis	20090106	20100601	PS	infliximab	Pericarditis	20091001	34	M	FR	HO
Colitis ulcerative	20090818		SS	infliximab	Pericarditis	20110614	51	M	CA	HO	incorrect indication
Psoriasis	20090903		PS	infliximab	Pericarditis	20110704	47	F	CA	HO	incorrect indication
Ankylosing spondylitis	20080910	20110524	PS	infliximab	Pleuropericarditis	20110729	51	F	IT	OT
Rheumatoid arthritis	20111006		PS	infliximab	Pericarditis	20111001	36	F	CA	OT	incorrect indication
Ankylosing spondylitis	20090101	20111004	PS	infliximab	Pericarditis	20111014	59	M	CA	HO
Ankylosing spondylitis	20090101	20111004	PS	infliximab	Pericarditis	20111014	59	M	CA	LT	repeated cases
Rheumatoid arthritis	20110601	20110801	PS	infliximab	Pericarditis	20110101	57	M	US	HO	incorrect indication
Spondyloarthropathy	20030101	20090401	SS	infliximab	Pericarditis	20100401	47	M	IT	HO	incorrect indication
Spondyloarthropathy	20030101	20090401	SS	infliximab	Pericarditis	20100401	47	M	IT	OT	incorrect indication
Sarcoidosis		20110901	PS	infliximab	Pericarditis	20110901	56	F	CA	HO	incorrect indication
Sarcoidosis		20110901	PS	infliximab	Pericarditis	20110901	56	F	CA	LT	incorrect indication
Psoriatic arthropathy	20090417	20111205	PS	infliximab	Pericarditis	20120101	43	F	CA	OT	incorrect indication
Colitis	20100427	20111116	PS	infliximab	Pericarditis	20120116	41	M	CA	HO	incorrect indication
Crohn's disease	20020625	20070827	SS	infliximab	Pericarditis	20100626	41	F		HO	incorrect indication
Crohn's disease	20010101	20070101	SS	infliximab	Pericarditis	20110714	38	F	FR	OT	incorrect indication
Ankylosing spondylitis	20010101	20070101	SS	infliximab	Pericarditis	20110714	38	F	FR	OT	repeated cases
Crohn's disease	20010101	20070101	SS	infliximab	Pericarditis	20110714	38	F	FR	HO	incorrect indication
Ankylosing spondylitis	20010101	20070101	SS	infliximab	Pericarditis	20110714	38	F	FR	HO
Crohn's disease	20060612		SS	infliximab	Pericarditis	2007		F	CA	OT	incorrect indication
Crohn's disease	20060612		SS	infliximab	Pericarditis	2007		F	CA	HO	incorrect indication
Rheumatoid arthritis	20101001	20111101	SS	infliximab	Pericarditis	20100101	55	F	US	HO	incorrect indication
Colitis ulcerative	20101001	20111101	SS	infliximab	Pericarditis	20100101	55	F	US	HO	incorrect indication
Rheumatoid arthritis	20101001	20111101	SS	infliximab	Pericarditis	20100101	55	F	US	OT	incorrect indication
Colitis ulcerative	20101001	20111101	SS	infliximab	Pericarditis	20100101	55	F	US	OT	incorrect indication
Crohn's disease	20101118	20110616	PS	infliximab	Pericarditis	20110605	74	F	SE	LT	incorrect indication
Crohn's disease	20101118	20110616	PS	infliximab	Pericarditis	20110605	74	F	SE	HO	incorrect indication
Crohn's disease	20111117		SS	infliximab	Pericarditis	20111101	59	M	CA	OT	incorrect indication
Colitis ulcerative	201101	201111	PS	infliximab	Pericarditis		21	M	GB	OT	incorrect indication
Colitis ulcerative	201101	201111	PS	infliximab	Pericarditis		21	M	GB	HO	incorrect indication
Crohn's disease	20110601		PS	infliximab	Viral pericarditis	20110101	62	M	US	OT	incorrect indication
Spondyloarthropathy	20030310	20090401	SS	infliximab	Pericarditis	20090401	46	M	IT	HO	incorrect indication
Spondyloarthropathy	20030310	20090401	SS	infliximab	Pericarditis	20090401	46	M	IT	OT	incorrect indication
Colitis ulcerative	2012		PS	infliximab	Pericarditis	20141201	50	M	ES	HO	incorrect indication
Colitis ulcerative	2014		SS	infliximab	Pericarditis	20141201	50	M	ES	HO	incorrect indication
Ankylosing spondylitis	20130130		PS	infliximab	Pericarditis constrictive	201305	54	M	SE	OT	lack specific event date
Ankylosing spondylitis	20130130		PS	infliximab	Pericarditis constrictive	201305	54	M	SE	LT	lack specific event date
Ankylosing spondylitis	20130130		PS	infliximab	Pericarditis constrictive	201305	54	M	SE	HO	lack specific event date
Psoriasis	20101206		PS	infliximab	Pericarditis	20111118	39	F	CA	OT	incorrect indication
Psoriatic arthropathy		2015	PS	infliximab	Pericarditis	2015		M	US	OT	incorrect indication
Colitis ulcerative	201309		PS	infliximab	Pericarditis	20150306	56	M	CA	HO	incorrect indication
Crohn's disease	20141216		PS	infliximab	Pericarditis	20150204	59	F	CA	HO	incorrect indication
Crohn's disease	2012		SS	infliximab	Pericarditis	20150204	59	F	CA	HO	incorrect indication
Colitis ulcerative	20140902		PS	infliximab	Pericarditis	20150104	38	M	CA	OT	incorrect indication
Colitis ulcerative	201409		SS	infliximab	Pericarditis	20150104	38	M	CA	OT	incorrect indication
Crohn's disease	201408		PS	infliximab	Pericarditis	201412	22	F	FR	OT	incorrect indication
Crohn's disease	20150528	20150528	PS	infliximab	Pericarditis	2014	26	M	CA	OT	incorrect indication
Rheumatoid arthritis	1999	201505	PS	infliximab	Purulent pericarditis	201503	50	M	FR	HO	incorrect indication
Rheumatoid arthritis	1999	201505	PS	infliximab	Purulent pericarditis	201503	50	M	FR	OT	incorrect indication
Psoriasis	20150326	20150326	SS	infliximab	Pericarditis	201503	49	M	JP	OT	incorrect indication
Psoriasis	20140618		SS	infliximab	Pericarditis	201503	49	M	JP	OT	incorrect indication
Psoriasis	20150507	20150507	PS	infliximab	Pericarditis	201503	49	M	JP	OT	incorrect indication
Psoriasis	20150326	20150326	SS	infliximab	Pericarditis	201503	49	M	JP	HO	incorrect indication
Psoriasis	20140618		SS	infliximab	Pericarditis	201503	49	M	JP	HO	incorrect indication
Psoriasis	20150507	20150507	PS	infliximab	Pericarditis	201503	49	M	JP	HO	incorrect indication
Crohn's disease	20130122		SS	infliximab	Pericarditis	20150523	51	M	IT	HO	incorrect indication
Crohn's disease	2014	20150507	PS	infliximab	Pericarditis	20150523	51	M	IT	HO	incorrect indication
Crohn's disease	20150422		PS	infliximab	Pleuropericarditis			F	FR	HO	incorrect indication
Crohn's disease	201502		PS	infliximab	Pericarditis	20150903	65	F	AU	HO	incorrect indication
Rheumatoid arthritis	20130202	20150821	SS	infliximab	Pleuropericarditis	20150821	50	M	IT	OT	incorrect indication
Crohn's disease	20121127		PS	infliximab	Pericarditis	20151209	71	M	CA	HO	incorrect indication
Ankylosing spondylitis	201206	20121008	PS	infliximab	Pericarditis	20121109	36	F	FR	HO	lack specific start date
Colitis ulcerative		201403	PS	infliximab	Pericarditis	201403	53	M	US	HO	incorrect indication
Rheumatoid arthritis	20130202	20150821	PS	infliximab	Pleuropericarditis	20150821	50	M	IT	OT	incorrect indication
Crohn's disease	20150202	20151103	PS	infliximab	Pericarditis	2015	53	F	CA	HO	incorrect indication
Enterocolitis haemorrhagic	201510		SS	infliximab	Pericarditis	201412	59	M	FR	DS	incorrect indication
Enterocolitis haemorrhagic	201410		SS	infliximab	Pericarditis	201412	59	M	FR	DS	incorrect indication
Enterocolitis haemorrhagic	20160201		SS	infliximab	Pericarditis	201412	59	M	FR	DS	incorrect indication
Colitis ulcerative	20160201		SS	infliximab	Pericarditis	201412	59	M	FR	DS	incorrect indication
Colitis ulcerative	201510		SS	infliximab	Pericarditis	201412	59	M	FR	DS	incorrect indication
Colitis ulcerative	201410		PS	infliximab	Pericarditis	201412	59	M	FR	DS	incorrect indication
SAPHO syndrome	20150507		SS	infliximab	Pericarditis	2014	43	F	FR	HO	incorrect indication
SAPHO syndrome	2014		PS	infliximab	Pericarditis	2014	43	F	FR	HO	incorrect indication
Psoriatic arthropathy		20160113	SS	infliximab	Pleuropericarditis	20150101	65	M	CA	HO	incorrect indication
Psoriatic arthropathy		20160113	SS	infliximab	Pericarditis	20150101	65	M	CA	HO	incorrect indication
Psoriatic arthropathy	20150101		SS	infliximab	Pleuropericarditis	20150101	65	M	CA	HO	incorrect indication
Psoriatic arthropathy	20150101		SS	infliximab	Pericarditis	20150101	65	M	CA	HO	incorrect indication
Psoriatic arthropathy	20151209		SS	infliximab	Pleuropericarditis	20150101	65	M	CA	HO	incorrect indication
Psoriatic arthropathy	20151209		SS	infliximab	Pericarditis	20150101	65	M	CA	HO	incorrect indication
Psoriatic arthropathy	20150402		SS	infliximab	Pleuropericarditis	20150101	65	M	CA	HO	incorrect indication
Psoriatic arthropathy	20150402		SS	infliximab	Pericarditis	20150101	65	M	CA	HO	incorrect indication
Rheumatoid arthritis	20150101		SS	infliximab	Pleuropericarditis	20150101	65	M	CA	HO	incorrect indication
Rheumatoid arthritis	20150101		SS	infliximab	Pericarditis	20150101	65	M	CA	HO	incorrect indication
Rheumatoid arthritis	20151209		SS	infliximab	Pleuropericarditis	20150101	65	M	CA	HO	incorrect indication
Rheumatoid arthritis	20151209		SS	infliximab	Pericarditis	20150101	65	M	CA	HO	incorrect indication
Rheumatoid arthritis	20150402		SS	infliximab	Pleuropericarditis	20150101	65	M	CA	HO	incorrect indication
Rheumatoid arthritis	20150402		SS	infliximab	Pericarditis	20150101	65	M	CA	HO	incorrect indication
Rheumatoid arthritis		20160113	PS	infliximab	Pleuropericarditis	20150101	65	M	CA	HO	incorrect indication
Rheumatoid arthritis		20160113	PS	infliximab	Pericarditis	20150101	65	M	CA	HO	incorrect indication
Psoriatic arthropathy		20160113	SS	infliximab	Pleuropericarditis	20150101	65	M	CA	LT	incorrect indication
Psoriatic arthropathy		20160113	SS	infliximab	Pericarditis	20150101	65	M	CA	LT	incorrect indication
Psoriatic arthropathy	20150101		SS	infliximab	Pleuropericarditis	20150101	65	M	CA	LT	incorrect indication
Psoriatic arthropathy	20150101		SS	infliximab	Pericarditis	20150101	65	M	CA	LT	incorrect indication
Psoriatic arthropathy	20151209		SS	infliximab	Pleuropericarditis	20150101	65	M	CA	LT	incorrect indication
Psoriatic arthropathy	20151209		SS	infliximab	Pericarditis	20150101	65	M	CA	LT	incorrect indication
Psoriatic arthropathy	20150402		SS	infliximab	Pleuropericarditis	20150101	65	M	CA	LT	incorrect indication
Psoriatic arthropathy	20150402		SS	infliximab	Pericarditis	20150101	65	M	CA	LT	incorrect indication
Rheumatoid arthritis	20150101		SS	infliximab	Pleuropericarditis	20150101	65	M	CA	LT	incorrect indication
Rheumatoid arthritis	20150101		SS	infliximab	Pericarditis	20150101	65	M	CA	LT	incorrect indication
Rheumatoid arthritis	20151209		SS	infliximab	Pleuropericarditis	20150101	65	M	CA	LT	incorrect indication
Rheumatoid arthritis	20151209		SS	infliximab	Pericarditis	20150101	65	M	CA	LT	incorrect indication
Rheumatoid arthritis	20150402		SS	infliximab	Pleuropericarditis	20150101	65	M	CA	LT	incorrect indication
Rheumatoid arthritis	20150402		SS	infliximab	Pericarditis	20150101	65	M	CA	LT	incorrect indication
Rheumatoid arthritis		20160113	PS	infliximab	Pleuropericarditis	20150101	65	M	CA	LT	incorrect indication
Rheumatoid arthritis		20160113	PS	infliximab	Pericarditis	20150101	65	M	CA	LT	incorrect indication
Colitis ulcerative	201309		PS	infliximab	Pericarditis	201309	62	M	CA	OT	incorrect indication
Crohn's disease	201412	201509	PS	infliximab	Pericarditis	201505	48	F	US	HO	incorrect indication
Crohn's disease	20160831		SS	infliximab	Pericarditis	20160816	36	F	CA	OT	incorrect indication
Crohn's disease	20160928		SS	infliximab	Pericarditis	20160816	36	F	CA	OT	incorrect indication
Ankylosing spondylitis	20160831		SS	infliximab	Pericarditis	20160816	36	F	CA	OT	the event date is early than start date
Ankylosing spondylitis	20160928		PS	infliximab	Pericarditis	20160816	36	F	CA	OT	the event date is early than start date
Crohn's disease	20160509		SS	infliximab	Pericarditis tuberculous	201608	20	M	JP	HO	incorrect indication
Crohn's disease	20160702		SS	infliximab	Pericarditis tuberculous	201608	20	M	JP	HO	incorrect indication
Crohn's disease	20160827	20160827	SS	infliximab	Pericarditis tuberculous	201608	20	M	JP	HO	incorrect indication
Crohn's disease	20160314	20160314	SS	infliximab	Pericarditis tuberculous	201608	20	M	JP	HO	incorrect indication
Crohn's disease	20160201		PS	infliximab	Pericarditis tuberculous	201608	20	M	JP	HO	incorrect indication
Crohn's disease	2016		PS	infliximab	Pericarditis	201703	15	M	US	HO	incorrect indication
Rheumatoid arthritis	201601		PS	infliximab	Pericarditis			F	RO	OT	incorrect indication
Rheumatoid arthritis	2011	2012	PS	infliximab	Pericarditis	201105	53	F	CA	OT	incorrect indication
Rheumatoid arthritis	2011	2012	PS	infliximab	Pericarditis	201105	53	F	CA	DS	incorrect indication
Rheumatoid arthritis	2011	2012	PS	infliximab	Pericarditis	201105	53	F	CA	HO	incorrect indication
Colitis ulcerative	20150714		PS	infliximab	Pericarditis	20161002	42	M	CA	HO	incorrect indication
Psoriatic arthropathy	20160707	20170525	PS	infliximab	Pericarditis	20170314			CA	HO	incorrect indication
Psoriatic arthropathy	20160707	20170525	PS	infliximab	Pericarditis	20170314			CA	OT	incorrect indication
Crohn's disease	20150903	20150903	PS	infliximab	Pericarditis	20150903	48	M	ES	HO	incorrect indication
Crohn's disease	20150903	20150903	PS	infliximab	Pericarditis	20150903	48	M	ES	LT	incorrect indication
Rheumatoid arthritis	20130910	20140128	C	infliximab	Pericarditis	201512	51	M	JP	OT	incorrect indication
Crohn's disease	20160303		SS	infliximab	Pericarditis	201612	36	M	NZ	OT	incorrect indication
Crohn's disease	201612	2017	PS	infliximab	Pericarditis	201612	36	M	NZ	OT	incorrect indication
Crohn's disease	20111212		PS	infliximab	Pericarditis	20170718	42	F	CA	OT	incorrect indication
Crohn's disease	20111212		PS	infliximab	Pericarditis	20170718	42	F	CA	HO	incorrect indication
Crohn's disease	20050809		SS	infliximab	Pericarditis tuberculous	20170721	30	M	JP	OT	incorrect indication
Crohn's disease	20170706	20170706	PS	infliximab	Pericarditis tuberculous	20170721	30	M	JP	OT	incorrect indication
Crohn's disease	20110922		SS	infliximab	Pericarditis tuberculous	20170721	30	M	JP	OT	incorrect indication
Crohn's disease	20050809		SS	infliximab	Pericarditis tuberculous	20170721	30	M	JP	HO	incorrect indication
Crohn's disease	20170706	20170706	PS	infliximab	Pericarditis tuberculous	20170721	30	M	JP	HO	incorrect indication
Crohn's disease	20110922		SS	infliximab	Pericarditis tuberculous	20170721	30	M	JP	HO	incorrect indication
Crohn's disease	20150101		SS	infliximab	Pericarditis	2016	75	F	IT	OT	incorrect indication
Crohn's disease	2015	2015	SS	infliximab	Pericarditis	2016	75	F	IT	OT	incorrect indication
Crohn's disease	201607	201607	PS	infliximab	Pericarditis	2016	75	F	IT	OT	incorrect indication
Crohn's disease	20170822	20170822	PS	infliximab	Pericarditis	201712			DK	HO	incorrect indication
Crohn's disease	20170808	20170808	SS	infliximab	Pericarditis	201712			DK	HO	incorrect indication
Colitis ulcerative	20170627		SS	infliximab	Pericarditis	20180102	16	M	CA	HO	incorrect indication
Psoriasis	201411	2015	SS	infliximab	Pericarditis	2015		M	US	HO	incorrect indication
Psoriatic arthropathy	201411	2015	SS	infliximab	Pericarditis	2015		M	US	HO	incorrect indication
Psoriasis	2015	2015	SS	infliximab	Pericarditis	2015		M	US	HO	incorrect indication
Psoriatic arthropathy	2015	2015	PS	infliximab	Pericarditis	2015		M	US	HO	incorrect indication
Psoriasis	201411	2015	SS	infliximab	Pericarditis	2015		M	US	OT	incorrect indication
Psoriatic arthropathy	201411	2015	SS	infliximab	Pericarditis	2015		M	US	OT	incorrect indication
Psoriasis	2015	2015	SS	infliximab	Pericarditis	2015		M	US	OT	incorrect indication
Psoriatic arthropathy	2015	2015	PS	infliximab	Pericarditis	2015		M	US	OT	incorrect indication
Crohn's disease	201607		PS	infliximab	Pericarditis	201608	75	F	PT	HO	incorrect indication
Crohn's disease	201607		PS	infliximab	Pericarditis	201608	75	F	PT	OT	incorrect indication
Crohn's disease	20090702		PS	infliximab	Pericarditis	20180320	29	F	CA	HO	incorrect indication
Crohn's disease	20091214		PS	infliximab	Pericarditis	20091214	43	F	CA	OT	incorrect indication
Ankylosing spondylitis	20170915	20180412	SS	infliximab	Pericarditis	2018			CA	OT	lack specific event date
Crohn's disease	20170915	20180412	PS	infliximab	Pericarditis	2018			CA	OT	incorrect indication
Ankylosing spondylitis	20170915	20180412	SS	infliximab	Pericarditis	2018			CA	HO	lack specific event date
Crohn's disease	20170915	20180412	PS	infliximab	Pericarditis	2018			CA	HO	incorrect indication
Colitis ulcerative	20180408		PS	infliximab	Pericarditis	2018			CA	HO	incorrect indication
Colitis ulcerative	20180408		PS	infliximab	Pericarditis	2018			CA	OT	incorrect indication
Colitis ulcerative	20180609	20181121	PS	infliximab	Viral pericarditis	201806			CA	HO	incorrect indication
Colitis ulcerative	20180609	20181121	PS	infliximab	Viral pericarditis	201806			CA	OT	incorrect indication
Colitis ulcerative	20180609	20181121	PS	infliximab	Viral pericarditis	201806			CA	DS	incorrect indication
Colitis	20180520	20180520	PS	infliximab	Pericarditis	20180530	23	F	NL	HO	incorrect indication
Crohn's disease	2016		PS	infliximab	Pericarditis	201608			NZ	OT	incorrect indication
Crohn's disease	20160909	20161203	PS	infliximab	Pericarditis tuberculous	20161114	29		GB	HO	incorrect indication
Crohn's disease	20160909	20161203	PS	infliximab	Pericarditis tuberculous	20161114	29		GB	LT	incorrect indication
Crohn's disease	20160909	20161203	PS	infliximab	Pericarditis tuberculous	20161114	29		GB	OT	incorrect indication
Crohn's disease	20160909	20161203	PS	infliximab	Pericarditis tuberculous	20161114	29		GB	DS	incorrect indication
Colitis ulcerative	201709	201808	PS	infliximab	Pericarditis	201709			SE	OT	incorrect indication
Colitis ulcerative	201709	201808	PS	infliximab	Pericarditis	201709			SE	HO	incorrect indication
Ankylosing spondylitis	201601	201903	PS	infliximab	Pericarditis		32	F	FR	LT	lack event date
Ankylosing spondylitis	20130322	20190116	PS	infliximab	Pericarditis	20190212	63	F	SE	HO
Ankylosing spondylitis	201601	201903	SS	infliximab	Pericarditis	201511	32	F	FR	LT	lack specific start and event date
Crohn's disease	20160909	20161203	PS	infliximab	Pericarditis tuberculous	20161114			GB	DS	incorrect indication
Crohn's disease	20160909	20161203	PS	infliximab	Pericarditis tuberculous	20161114			GB	LT	incorrect indication
Crohn's disease	20160909	20161203	PS	infliximab	Pericarditis tuberculous	20161114			GB	HO	incorrect indication
Crohn's disease	20160909	20161203	PS	infliximab	Pericarditis tuberculous	20161114			GB	OT	incorrect indication
Psoriatic arthropathy	20161019	20171219	PS	infliximab	Pericarditis	20180311			GB	HO	incorrect indication
Rheumatoid arthritis	20190226	20190226	PS	infliximab	Pericarditis	20190226	68	F	US	HO	incorrect indication
Rheumatoid arthritis	20190226	20190226	PS	infliximab	Pericarditis	20190226	68	F	US	LT	incorrect indication
Rheumatoid arthritis	20190226	20190226	PS	infliximab	Pericarditis	20190226	68	F	US	RI	incorrect indication
Colitis ulcerative	20181129		PS	infliximab	Pericarditis	20181129			CA	OT	incorrect indication
Crohn's disease	20161101	20190418	PS	infliximab	Pericarditis	20161101	49	M	CA	OT	incorrect indication
Crohn's disease	20161101	20190418	PS	infliximab	Pericarditis	20161101	49	M	CA	HO	incorrect indication
Crohn's disease	20181004	20190108	PS	infliximab	Pericarditis	20181113			CA	HO	incorrect indication
Crohn's disease	20181004	20190108	PS	infliximab	Pericarditis	20181113			CA	OT	incorrect indication
Crohn's disease	20190725	20191116	PS	infliximab	Pericarditis	2019			CA	HO	incorrect indication
Crohn's disease	20190725	20191116	PS	infliximab	Pericarditis	2019			CA	OT	incorrect indication
Colitis ulcerative	20180227		PS	infliximab	Pericarditis	2018			CA	OT	incorrect indication
Crohn's disease	201907		SS	infliximab	Pericarditis	20181227	54	F	CA	OT	incorrect indication
Crohn's disease	201907		SS	infliximab	Pericarditis	20181227	54	F	CA	HO	incorrect indication
Colitis ulcerative	20190729	20190909	PS	infliximab	Pericarditis	20190830			GB	HO	incorrect indication
Colitis ulcerative	20190729	20190909	PS	infliximab	Pericarditis	20190830	25	M	GB	HO	incorrect indication
Psoriatic arthropathy	20190211	20190211	PS	infliximab	Pericarditis	2019			CA	OT	incorrect indication
Colitis ulcerative	20190729	20190909	PS	infliximab	Pericarditis	20190830	25	M	GB	HO	incorrect indication
Colitis ulcerative	20150325	20191122	PS	infliximab	Pericarditis			M	CA	OT	incorrect indication
Colitis ulcerative	20150325	20191122	PS	infliximab	Pericarditis			M	CA	HO	incorrect indication
Psoriatic arthropathy	20190107		PS	infliximab	Pericarditis	20190510	52	M	EE	HO	incorrect indication
Psoriatic arthropathy	20190107		PS	infliximab	Pericarditis	20190510	52	M	EE	OT	incorrect indication
Colitis ulcerative	20200505	20200505	PS	infliximab	Pericarditis				CA	OT	incorrect indication
Colitis ulcerative	20180406		PS	infliximab	Pericarditis infective	201804			CA	OT	incorrect indication
Crohn's disease	20180117		PS	infliximab	Pericarditis	20180201			CA	OT	incorrect indication
Colitis ulcerative	20180201		SS	infliximab	Pericarditis	20180201			CA	OT	incorrect indication
Crohn's disease	20180117		PS	infliximab	Pericarditis	20180201			CA	HO	incorrect indication
Colitis ulcerative	20180201		SS	infliximab	Pericarditis	20180201			CA	HO	incorrect indication
Crohn's disease	20200316	20200316	PS	infliximab	Viral pericarditis	20200330			CA	OT	incorrect indication
Colitis ulcerative	20181214	20181214	PS	infliximab	Pericarditis	20181214			CA	OT	incorrect indication
Crohn's disease	20200417	20200417	PS	infliximab	Pericarditis	2020			CA	HO	incorrect indication
Crohn's disease	20200417	20200417	PS	infliximab	Pericarditis	2020			CA	OT	incorrect indication
Crohn's disease	201604		SS	infliximab	Pericarditis tuberculous	20200911	28	F	JP	HO	incorrect indication
Crohn's disease	201604		SS	infliximab	Pericarditis tuberculous	20200911	28	F	JP	OT	incorrect indication
Inflammatory bowel disease	20200706	20200722	PS	infliximab	Pericarditis	202008	17	M	DE	HO	incorrect indication
Inflammatory bowel disease	20200706	20200722	PS	infliximab	Pericarditis	202008	17	M	DE	LT	incorrect indication
Crohn's disease	20160112		PS	infliximab	Pericarditis	20210119	43	F	CA	HO	incorrect indication
Colitis ulcerative	20120316		PS	infliximab	Pericarditis	20120316	45	M	NO	OT	incorrect indication
Crohn's disease	20200302		PS	infliximab	Pericarditis	20200302			CA	OT	incorrect indication

## Sheet: cleaned data-infliximab
DRUG_INDICATION	START_DT	END_DT	ROLE_COD	DRUG	ADVERSE_EVENT	event_dt	AGE	Gender	COUNTRY_CODE	OUTC_COD	event_dt serial value	START_DT serial value	Days to onset
Ankylosing spondylitis	20081210	20110713	SS	infliximab	Myopericarditis	20110829	31	F	FR	HO	40784	39792	992.5
Ankylosing spondylitis	20070223		PS	infliximab	Pericarditis	20120925	39	M	CA	HO	41177	39136	2041.5
Ankylosing spondylitis	20080908	20140401	PS	infliximab	Pleuropericarditis	20140401	45	F	SE	HO	41730	39699	2031.5
Ankylosing spondylitis	20020726		PS	infliximab	Pericarditis	20030411	36	M		HO	37722	37463	259.5
Ankylosing spondylitis	20060401	20070901	SS	infliximab	Pericarditis	20070701	51	M	FR	HO	39264	38808	456.5
Ankylosing spondylitis	20090106	20100601	PS	infliximab	Pericarditis	20091001	34	M	FR	HO	40087	39819	268.5
Ankylosing spondylitis	20080910	20110524	PS	infliximab	Pleuropericarditis	20110729	51	F	IT	OT	40753	39701	1052.5
Ankylosing spondylitis	20090101	20111004	PS	infliximab	Pericarditis	20111014	59	M	CA	HO	40830	39814	1016.5
Ankylosing spondylitis	20010101	20070101	SS	infliximab	Pericarditis	20110714	38	F	FR	HO	40738	36892	3846.5
Ankylosing spondylitis	20130322	20190116	PS	infliximab	Pericarditis	20190212	63	F	SE	HO	43508	41355	2153.5
												Median days	1034.5
												IQR 1	409.5
												IQR 3	2069.5

## Sheet: raw data-adalimumab
DRUG_INDICATION	START_DT	END_DT	ROLE_COD	DRUG	ADVERSE_EVENT	event_dt	AGE	Gender	COUNTRY_CODE	OUTC_COD	Reasons for exclusion
Rheumatoid arthritis	20080630	20090305	PS	adalimumab	Pericarditis			F	GB	DE	incorrect indication
Ankylosing spondylitis	20070101	20070101	PS	adalimumab	Pericarditis	20070101	68	M	PT	HO	repeated cases
Ankylosing spondylitis	20070101	20070101	PS	adalimumab	Pericarditis	20070101	68	M	PT	OT	repeated cases
Ankylosing spondylitis	20070101	20070101	PS	adalimumab	Pericarditis	20070101	68	M	PT	DE
Crohn's disease	20101213	20120528	PS	adalimumab	Pericarditis	20111201	44	F	NZ	OT	incorrect indication
Crohn's disease	20101213	20120528	PS	adalimumab	Pericarditis	20111201	44	F	NZ	HO	incorrect indication
Rheumatoid arthritis	2005		PS	adalimumab	Pericarditis	2007		F		OT	incorrect indication
Rheumatoid arthritis	2005		PS	adalimumab	Pericarditis	2007		F		HO	incorrect indication
Psoriatic arthropathy	20120201		PS	adalimumab	Pericarditis			F	US	OT	incorrect indication
Psoriasis	20090101	20101201	PS	adalimumab	Pericarditis	20101201	61	F	US	OT	incorrect indication
Rheumatoid arthritis	20091106	20120601	PS	adalimumab	Myopericarditis	20111101	68	F	SE	HO	incorrect indication
Rheumatoid arthritis	20091106	20120601	PS	adalimumab	Myopericarditis	20111101	68	F	SE	OT	incorrect indication
Crohn's disease	20110601	20110601	PS	adalimumab	Pericarditis	20110101	33	M	US	DS	incorrect indication
Rheumatoid arthritis	20050420	20071021	PS	adalimumab	Pleuropericarditis	200710		M	NO	DS	incorrect indication
Rheumatoid arthritis	20050420	20071021	PS	adalimumab	Pleuropericarditis	200710		M	NO	OT	incorrect indication
Rheumatoid arthritis	20050420	20071021	PS	adalimumab	Pleuropericarditis	200710		M	NO	HO	incorrect indication
Rheumatoid arthritis	20050701	20120301	PS	adalimumab	Myopericarditis	20120301	62	M		HO	incorrect indication
Crohn's disease	201103		PS	adalimumab	Pericarditis	201110		F		HO	incorrect indication
Rheumatoid arthritis	20110401	20130204	PS	adalimumab	Pericarditis	20130204	51	F		OT	incorrect indication
Rheumatoid arthritis	20110401	20130204	PS	adalimumab	Pericarditis	20130204	51	F		HO	incorrect indication
Psoriasis	20110705	20130412	PS	adalimumab	Pericarditis infective	201304	78	F	RO	HO	incorrect indication
Rheumatoid arthritis	20130112	20130323	PS	adalimumab	Pericarditis	20130112	50	F		OT	incorrect indication
Rheumatoid arthritis	20130112	20130323	PS	adalimumab	Pericarditis	20130112	50	F		HO	incorrect indication
Rheumatoid arthritis	20100703		PS	adalimumab	Pericarditis	2010		M		OT	incorrect indication
Rheumatoid arthritis	20130112	20130323	PS	adalimumab	Pericarditis	20130401	51	F	US	LT	incorrect indication
Rheumatoid arthritis	20130112	20130323	PS	adalimumab	Pericarditis	20130401	51	F	US	HO	incorrect indication
Rheumatoid arthritis	20050420	20071021	SS	adalimumab	Pleuropericarditis	200710		M	NO	OT	incorrect indication
Rheumatoid arthritis	20050420	20071021	SS	adalimumab	Pleuropericarditis	200710		M	NO	HO	incorrect indication
Rheumatoid arthritis	20050420	20071021	SS	adalimumab	Pleuropericarditis	200710		M	NO	DS	incorrect indication
Rheumatoid arthritis	201206	201212	PS	adalimumab	Pericarditis	20130316	54	F		OT	incorrect indication
Rheumatoid arthritis	201206	201212	PS	adalimumab	Pericarditis	20130316	54	F		HO	incorrect indication
Rheumatoid arthritis	201206	201212	SS	adalimumab	Pericarditis	20130316	54	F	US	HO	incorrect indication
Rheumatoid arthritis	201206	201212	SS	adalimumab	Pericarditis	20130316	54	F	US	OT	incorrect indication
Crohn's disease	20120709	201304	PS	adalimumab	Pericarditis	201212	28	M	FR	HO	incorrect indication
Crohn's disease	20130121	20130624	PS	adalimumab	Pericarditis	201305	24	M	RU	OT	incorrect indication
Crohn's disease	20130121	20130624	PS	adalimumab	Pericarditis	201305	24	M	RU	DS	incorrect indication
Crohn's disease	20130121	20130624	PS	adalimumab	Pericarditis	201305	24	M	RU	HO	incorrect indication
Crohn's disease	2003	2007	PS	adalimumab	Pericarditis	20130901	35	F		HO	incorrect indication
Rheumatoid arthritis		2013	PS	adalimumab	Pericarditis	2013		F		HO	incorrect indication
Psoriasis	20131003		PS	adalimumab	Pericarditis	20131007	60	F		HO	incorrect indication
Crohn's disease	20110418	20131122	PS	adalimumab	Pericarditis	2011	53	M	US	HO	incorrect indication
Crohn's disease	20110418	20131122	PS	adalimumab	Pericarditis	2011	53	M	US	OT	incorrect indication
Psoriatic arthropathy	200702	201209	PS	adalimumab	Pericarditis	2012		M		HO	incorrect indication
Psoriasis	20140129		SS	adalimumab	Pericarditis	2012		M		HO	incorrect indication
Psoriatic arthropathy	200702	201209	PS	adalimumab	Pericarditis	2012		M		OT	incorrect indication
Psoriasis	20140129		SS	adalimumab	Pericarditis	2012		M		OT	incorrect indication
Rheumatoid arthritis	20100902	20110202	PS	adalimumab	Pericarditis	20101122	56	M		HO	incorrect indication
Rheumatoid arthritis	20100902	20110202	PS	adalimumab	Pericarditis	20101122	56	M		OT	incorrect indication
Psoriasis	20120316	20131102	PS	adalimumab	Pericarditis	20131102	32	M		HO	incorrect indication
Colitis ulcerative	20130730		PS	adalimumab	Pericarditis infective	20130730	69	M		HO	incorrect indication
Colitis ulcerative	20130730		PS	adalimumab	Pericarditis	20130730	69	M		HO	incorrect indication
Colitis ulcerative	20130730		PS	adalimumab	Pericarditis infective	20130730	69	M		OT	incorrect indication
Colitis ulcerative	20130730		PS	adalimumab	Pericarditis	20130730	69	M		OT	incorrect indication
Colitis ulcerative	20121123		PS	adalimumab	Pericarditis	20130227	51	F		HO	incorrect indication
Crohn's disease	2009		PS	adalimumab	Pericarditis			F		HO	incorrect indication
Ankylosing spondylitis	20110725	20140301	PS	adalimumab	Pericarditis	201402	54	F	GR	HO	lack specific event date
Colitis ulcerative	201210	201311	PS	adalimumab	Pericarditis	2013		M		HO	incorrect indication
Colitis ulcerative	201210	201311	PS	adalimumab	Pericarditis	2013		M		OT	incorrect indication
Psoriasis	201010		PS	adalimumab	Pericarditis	20101229	30	M		OT	incorrect indication
Psoriasis	201010		PS	adalimumab	Pericarditis	20101229	30	M		HO	incorrect indication
Psoriasis	201010		PS	adalimumab	Pericarditis	20101229	30	M		LT	incorrect indication
Rheumatoid arthritis	20130605	20131120	PS	adalimumab	Pericarditis	201310	62	F		HO	incorrect indication
Rheumatoid arthritis	20130605	20131120	PS	adalimumab	Pericarditis	201310	62	F		OT	incorrect indication
Rheumatoid arthritis	20130605	20131120	PS	adalimumab	Pericarditis	201310	62	F		DE	incorrect indication
Rheumatoid arthritis	20010403	20031125	PS	adalimumab	Pericarditis	20031202	36	M		HO	incorrect indication
Rheumatoid arthritis	20030926	20031223	PS	adalimumab	Pericarditis	20030901		F		OT	incorrect indication
Rheumatoid arthritis	20030926	20031223	PS	adalimumab	Pericarditis	20030901		F		HO	incorrect indication
Rheumatoid arthritis	20001128	20021114	PS	adalimumab	Pericarditis infective	20021020		M	DE	LT	incorrect indication
Rheumatoid arthritis	20001128	20021114	PS	adalimumab	Pericarditis infective	20021020		M	DE	HO	incorrect indication
Rheumatoid arthritis	20001127		PS	adalimumab	Pericarditis constrictive	20031001	63	F		HO	incorrect indication
Rheumatoid arthritis	20001127		PS	adalimumab	Pericarditis constrictive	20031001	63	F		HO	incorrect indication
Rheumatoid arthritis	20030926	20031223	PS	adalimumab	Pericarditis	20031223	55	F		HO	incorrect indication
Rheumatoid arthritis	20030926	20031223	PS	adalimumab	Pericarditis	20031223	55	F		RI	incorrect indication
Rheumatoid arthritis	20031023	20040528	PS	adalimumab	Pericarditis infective	20040528	53	F		HO	incorrect indication
Rheumatoid arthritis	20040101	20050101	PS	adalimumab	Pericarditis	20050101	49	M		HO	incorrect indication
Rheumatoid arthritis	20030705	20050201	PS	adalimumab	Pericarditis	20050201		F		OT	incorrect indication
Rheumatoid arthritis	20030705	20050201	PS	adalimumab	Pericarditis	20050201		F		LT	incorrect indication
Rheumatoid arthritis	20030705	20050201	PS	adalimumab	Pericarditis	20050201		F		HO	incorrect indication
Rheumatoid arthritis	20040707		PS	adalimumab	Pericarditis	20040714		M		HO	incorrect indication
Rheumatoid arthritis	20030903	20050105	PS	adalimumab	Pericarditis rheumatic	20031001		F		LT	incorrect indication
Rheumatoid arthritis	20030903	20050105	PS	adalimumab	Pericarditis rheumatic	20031001		F		OT	incorrect indication
Rheumatoid arthritis	20030903	20050105	PS	adalimumab	Pericarditis rheumatic	20031001		F		HO	incorrect indication
Rheumatoid arthritis	20040315	20050825	PS	adalimumab	Pericarditis	20050825		F	GB	DE	incorrect indication
Rheumatoid arthritis	20040311		PS	adalimumab	Pericarditis	20040726	67	F		HO	incorrect indication
Rheumatoid arthritis	20040503	20041015	PS	adalimumab	Pericarditis rheumatic	20041001		F		HO	incorrect indication
Rheumatoid arthritis	20050203	20050407	PS	adalimumab	Purulent pericarditis			F	DE	OT	incorrect indication
Rheumatoid arthritis	20050203	20050407	PS	adalimumab	Purulent pericarditis			F	DE	DE	incorrect indication
Rheumatoid arthritis	20050203	20050407	PS	adalimumab	Purulent pericarditis			F	DE	HO	incorrect indication
Rheumatoid arthritis	20050203	20050407	PS	adalimumab	Purulent pericarditis			F	DE	LT	incorrect indication
Autoimmune disorder	20050830	20051201	PS	adalimumab	Pericarditis	20051201		F	US	OT	incorrect indication
Mixed connective tissue disease			SS	adalimumab	Pericarditis	20051201		F	US	OT	incorrect indication
Autoimmune disorder	20050830	20051201	PS	adalimumab	Pericarditis	20051201		F	US	DS	incorrect indication
Mixed connective tissue disease			SS	adalimumab	Pericarditis	20051201		F	US	DS	incorrect indication
Rheumatoid arthritis	20050805	20060406	PS	adalimumab	Pericarditis	20060323		F	BE	HO	incorrect indication
Rheumatoid arthritis	20001127		PS	adalimumab	Pericarditis constrictive	20031001		F	DE	HO	incorrect indication
Rheumatoid arthritis	20040101	20060322	PS	adalimumab	Pericarditis	20060101		F	BR	OT	incorrect indication
Rheumatoid arthritis	20040101	20060322	PS	adalimumab	Pericarditis	20060101		F	BR	HO	incorrect indication
Rheumatoid arthritis	20060125	20070314	PS	adalimumab	Pericarditis	20070201	61	F	US	DE	incorrect indication
Rheumatoid arthritis	20060125	20070314	PS	adalimumab	Pericarditis	20070201	61	F	US	HO	incorrect indication
Rheumatoid arthritis	20060125	20070314	PS	adalimumab	Pericarditis	20070201	61	F	US	OT	incorrect indication
Rheumatoid arthritis	20051019		PS	adalimumab	Pericarditis	20061212		F	CA	HO	incorrect indication
Rheumatoid arthritis	20051019		PS	adalimumab	Pericarditis	20061212		F	CA	OT	incorrect indication
Rheumatoid arthritis	20030110	20030404	PS	adalimumab	Pericarditis	20030404		F	IE	OT	incorrect indication
Rheumatoid arthritis	20030110	20030404	PS	adalimumab	Pericarditis	20030404		F	IE	HO	incorrect indication
Juvenile arthritis	20071125	20071206	PS	adalimumab	Pleuropericarditis	20071120		M	ES	HO	incorrect indication
Juvenile arthritis	20071125	20071206	PS	adalimumab	Pleuropericarditis	20071120		M	ES	OT	incorrect indication
Psoriatic arthropathy	20080415		PS	adalimumab	Pleuropericarditis	20080424	41	M	BE	HO	incorrect indication
Psoriatic arthropathy	20080415		PS	adalimumab	Pericarditis	20080424	41	M	BE	HO	incorrect indication
Behcet's syndrome	20070901		PS	adalimumab	Pericarditis	20071001		F	US	OT	incorrect indication
Behcet's syndrome	20070901		PS	adalimumab	Pericarditis	20071001		F	US	HO	incorrect indication
Rheumatoid arthritis	20070420	20070727	PS	adalimumab	Pericarditis	20070421		F	DK	HO	incorrect indication
Ankylosing spondylitis	20080522	20080602	PS	adalimumab	Pericarditis	20080601	59	F	CA	OT	repeated cases
Ankylosing spondylitis	20080522	20080602	PS	adalimumab	Pericarditis	20080601	59	F	CA	HO
Rheumatoid arthritis	20070402		PS	adalimumab	Pericarditis	20081029	59	M	GB	HO	incorrect indication
Crohn's disease	20080601	20090129	PS	adalimumab	Pericarditis	20090101	41	F	US	HO	incorrect indication
Rheumatoid arthritis	20060901	20070401	PS	adalimumab	Pericarditis constrictive	20090615	33	F	DE	OT	incorrect indication
Rheumatoid arthritis	20060901	20070401	PS	adalimumab	Pericarditis constrictive	20090615	33	F	DE	HO	incorrect indication
Psoriasis	20081107	20090220	PS	adalimumab	Pericarditis	20090220	51	M	US	HO	incorrect indication
Psoriasis	20081107	20090220	PS	adalimumab	Pericarditis	20090220	51	M	US	LT	incorrect indication
Rheumatoid arthritis	20060308		PS	adalimumab	Pericarditis	20080701	44	F	US	HO	incorrect indication
Psoriatic arthropathy	20080801	20081201	SS	adalimumab	Pericarditis			M	US	HO	incorrect indication
Psoriatic arthropathy	20080801	20081201	SS	adalimumab	Pericarditis			M	US	OT	incorrect indication
Crohn's disease	20080601	20081201	PS	adalimumab	Pericarditis tuberculous	20081120	30	M	ES	OT	incorrect indication
Crohn's disease	20080601	20081201	PS	adalimumab	Pericarditis tuberculous	20081120	30	M	ES	HO	incorrect indication
Crohn's disease	20080601	20081201	PS	adalimumab	Pericarditis tuberculous	20081120	30	M	ES	LT	incorrect indication
Psoriatic arthropathy	20080714		PS	adalimumab	Pericarditis	20080101	58	M	DE	HO	incorrect indication
Crohn's disease	20080129	20080129	PS	adalimumab	Pericarditis	20080101	25	F	US	HO	incorrect indication
Rheumatoid arthritis	20090219	20090807	PS	adalimumab	Pericarditis			F	HU	HO	incorrect indication
Rheumatoid arthritis	20081212	20090907	PS	adalimumab	Pericarditis	20091019	61	F	JP	HO	incorrect indication
Psoriatic arthropathy	20080801	20081201	PS	adalimumab	Pericarditis	20081201	28	M	US	HO	incorrect indication
Psoriatic arthropathy	20080801	20081201	PS	adalimumab	Pericarditis	20081201	28	M	US	OT	incorrect indication
Rheumatoid arthritis	20090901		PS	adalimumab	Pericarditis	20100201	67	F	CH	OT	incorrect indication
Crohn's disease	20100414		PS	adalimumab	Pericarditis	20100401	29	F	FR	LT	incorrect indication
Crohn's disease	20100414		PS	adalimumab	Pericarditis	20100401	29	F	FR	OT	incorrect indication
Crohn's disease	20100414		PS	adalimumab	Pericarditis	20100401	29	F	FR	HO	incorrect indication
Crohn's disease	20100414	20100414	PS	adalimumab	Pericarditis	20100401	29	F	FR	HO	incorrect indication
Crohn's disease	20100414	20100414	PS	adalimumab	Pericarditis	20100401	29	F	FR	OT	incorrect indication
Crohn's disease	20081107		PS	adalimumab	Pericarditis	20100308	39	M	DE	HO	incorrect indication
Colitis	20090929	20100406	PS	adalimumab	Myopericarditis	20100101	23	F	DE	HO	incorrect indication
Rheumatoid arthritis	20090801	20100711	PS	adalimumab	Pericarditis	20100501	20	F	US	HO	incorrect indication
Rheumatoid arthritis	20090801	20100711	PS	adalimumab	Pericarditis	20100501	20	F	US	OT	incorrect indication
Rheumatoid arthritis	20080317	20090515	PS	adalimumab	Pericarditis infective	20090101	66	F	GB	HO	incorrect indication
Rheumatoid arthritis	20080317	20090515	PS	adalimumab	Pericarditis infective	20090101	66	F	GB	OT	incorrect indication
Rheumatoid arthritis	20080317	20090515	PS	adalimumab	Pericarditis infective	20090101	66	F	GB	DE	incorrect indication
Crohn's disease	20090501		PS	adalimumab	Pericarditis	20091001	58	F	US	OT	incorrect indication
Crohn's disease	20090501		PS	adalimumab	Pericarditis	20091001	58	F	US	HO	incorrect indication
Psoriasis	20101001		PS	adalimumab	Pericarditis	20101229	30	M	IE	HO	incorrect indication
Psoriasis	20101001		PS	adalimumab	Pericarditis	20101229	30	M	IE	LT	incorrect indication
Psoriasis	20101001		PS	adalimumab	Pericarditis	20101229	30	M	IE	OT	incorrect indication
Spondyloarthropathy	20100501		PS	adalimumab	Pericarditis			F	US	HO	incorrect indication
Spondyloarthropathy	20100501		PS	adalimumab	Pericarditis			F	US	OT	incorrect indication
Rheumatoid arthritis	20080101		PS	adalimumab	Pericarditis	20090101	68	F	US	OT	incorrect indication
Crohn's disease	20100826		PS	adalimumab	Pericarditis	20101205	19	F	CA	HO	incorrect indication
Rheumatoid arthritis	20100930	20101106	PS	adalimumab	Pericarditis adhesive	20101106	64	M	GB	HO	incorrect indication
Rheumatoid arthritis	20100930	20101106	PS	adalimumab	Pericarditis adhesive	20101106	64	M	GB	DE	incorrect indication
Rheumatoid arthritis	20101009	20101023	PS	adalimumab	Pericarditis	20101030	52	F	UA	HO	incorrect indication
Rheumatoid arthritis	20101009	20101023	PS	adalimumab	Pericarditis	20101030	52	F	UA	DE	incorrect indication
Rheumatoid arthritis	20091023	20100911	PS	adalimumab	Pericarditis	20100701	65	F	JP	HO	incorrect indication
Rheumatoid arthritis	20090930	20101210	PS	adalimumab	Pericarditis	20101201	70	F	JP	DE	incorrect indication
Rheumatoid arthritis	20090930	20101210	PS	adalimumab	Pericarditis	20101201	70	F	JP	HO	incorrect indication
Rheumatoid arthritis	20090930	20101210	PS	adalimumab	Pericarditis	20101201	70	F	JP	OT	incorrect indication
Crohn's disease	20090423	20100819	PS	adalimumab	Pericarditis	20101001	52	M	US	RI	incorrect indication
Crohn's disease	20090423	20100819	PS	adalimumab	Pericarditis	20101001	52	M	US	OT	incorrect indication
Ankylosing spondylitis	20090701	20110404	PS	adalimumab	Pericarditis	20110404	36	F	RO	DS	repeated cases
Ankylosing spondylitis	20090701	20110404	PS	adalimumab	Pericarditis	20110404	36	F	RO	LT	repeated cases
Ankylosing spondylitis	20090701	20110404	PS	adalimumab	Pericarditis	20110404	36	F	RO	OT	repeated cases
Ankylosing spondylitis	20090701	20110404	PS	adalimumab	Pericarditis	20110404	36	F	RO	HO
Psoriasis	20100310	20101210	PS	adalimumab	Pericarditis			F	US	OT	incorrect indication
Rheumatoid arthritis	20081201	20101001	PS	adalimumab	Pericarditis	20101001	53	F	DE	OT	incorrect indication
Rheumatoid arthritis	20081201	20101001	PS	adalimumab	Pericarditis	20101001	53	F	DE	LT	incorrect indication
Ankylosing spondylitis	20100821		SS	adalimumab	Pericarditis	20091001	34	M	FR	HO	event date is early than start date
Psoriatic arthropathy	20091201	20110301	SS	adalimumab	Pleuropericarditis	20110501	59	F	ES	HO	incorrect indication
Psoriasis	20091001		PS	adalimumab	Pleuropericarditis	20110501	59	F	ES	HO	incorrect indication
Psoriatic arthropathy	20091201	20110301	SS	adalimumab	Pleuropericarditis	20110501	59	F	ES	OT	incorrect indication
Psoriasis	20091001		PS	adalimumab	Pleuropericarditis	20110501	59	F	ES	OT	incorrect indication
Crohn's disease	20100504		PS	adalimumab	Pericarditis	20110523	19	F	FR	HO	incorrect indication
Crohn's disease	20100504		PS	adalimumab	Pericarditis	20110523	19	F	FR	OT	incorrect indication
Rheumatoid arthritis	20100902	20110202	PS	adalimumab	Pericarditis	20101122	56	M	JP	OT	incorrect indication
Rheumatoid arthritis	20100902	20110202	PS	adalimumab	Pericarditis	20101122	56	M	JP	HO	incorrect indication
Crohn's disease	20101101	20110211	PS	adalimumab	Pericarditis	20110223	21	M	US	HO	incorrect indication
Psoriatic arthropathy	20090701	20100724	PS	adalimumab	Pericarditis tuberculous	20100802	46	M	BE	HO	incorrect indication
Psoriatic arthropathy	20090701	20100724	PS	adalimumab	Pericarditis tuberculous	20100802	46	M	BE	OT	incorrect indication
Rheumatoid arthritis	20050615		PS	adalimumab	Pericarditis	20091215	65	M	GB	OT	incorrect indication
Rheumatoid arthritis	20050615		PS	adalimumab	Pericarditis	20091215	65	M	GB	HO	incorrect indication
Rheumatoid arthritis	20100902	20110201	SS	adalimumab	Pericarditis	20100101	56	M	JP	OT	incorrect indication
Rheumatoid arthritis	20100902	20110201	SS	adalimumab	Pericarditis	20100101	56	M	JP	HO	incorrect indication
Psoriasis	20090101	20110601	PS	adalimumab	Pleuropericarditis	20110401	25	F	FR	HO	incorrect indication
Psoriasis	20090101	20110601	PS	adalimumab	Pericarditis	20110401	25	F	FR	HO	incorrect indication
Psoriasis	20090101	20110601	PS	adalimumab	Pleuropericarditis	20110401	25	F	FR	LT	incorrect indication
Psoriasis	20090101	20110601	PS	adalimumab	Pericarditis	20110401	25	F	FR	LT	incorrect indication
Psoriasis	20090101	20110601	PS	adalimumab	Pleuropericarditis	20110401	25	F	FR	OT	incorrect indication
Psoriasis	20090101	20110601	PS	adalimumab	Pericarditis	20110401	25	F	FR	OT	incorrect indication
Crohn's disease	20110504		SS	adalimumab	Pericarditis	20110523	19	F	FR	HO	incorrect indication
Crohn's disease	20110504		SS	adalimumab	Pericarditis	20110523	19	F	FR	OT	incorrect indication
Psoriasis	20110801	20111101	PS	adalimumab	Pericarditis constrictive	20111101	64	M	RO	HO	incorrect indication
Psoriasis	20110801	20111101	PS	adalimumab	Pericarditis constrictive	20111101	64	M	RO	DE	incorrect indication
Psoriasis	20110801	20111101	PS	adalimumab	Pericarditis constrictive	20111101	64	M	RO	OT	incorrect indication
Crohn's disease	20090701		PS	adalimumab	Pericarditis	20101101	42	M	US	OT	incorrect indication
Crohn's disease	20091130	20101117	PS	adalimumab	Pericarditis	20100808	34	M	US	OT	incorrect indication
Crohn's disease	20111001	20111225	PS	adalimumab	Pericarditis	20111201	28	M	US	OT	incorrect indication
Rheumatoid arthritis	20080922		PS	adalimumab	Pericarditis	20110201	60	F	CA	OT	incorrect indication
Rheumatoid arthritis	20080922		PS	adalimumab	Pericarditis	20110201	60	F	CA	HO	incorrect indication
Psoriasis	20100917	20110801	PS	adalimumab	Pericarditis	20110801	68	M	US	DE	incorrect indication
Psoriasis	20100917	20110801	PS	adalimumab	Pericarditis	20110801	68	M	US	OT	incorrect indication
Rheumatoid arthritis	20101101		PS	adalimumab	Pericarditis	20101101	53	F	US	HO	incorrect indication
Crohn's disease			PS	adalimumab	Viral pericarditis	20110901	26	F	FR	OT	incorrect indication
Crohn's disease			PS	adalimumab	Viral pericarditis	20110901	26	F	FR	HO	incorrect indication
Rheumatoid arthritis	20110315	20120322	PS	adalimumab	Pericarditis	20120403	58	F		HO	incorrect indication
Rheumatoid arthritis	20041204	20051115	PS	adalimumab	Pericarditis			F	GB	DE	incorrect indication
Psoriatic arthropathy	20110929	20111109	PS	adalimumab	Pericarditis	20111101	28	M	FI	HO	incorrect indication
Ankylosing spondylitis	201106	20120522	PS	adalimumab	Pericarditis	201205	67	M		OT	lack specific start date and event date
Ankylosing spondylitis	201106	20120522	PS	adalimumab	Pericarditis	201205	67	M		DE	repeated cases
Rheumatoid arthritis	20081111	201407	PS	adalimumab	Pericarditis	2014	75	F	DE	OT	incorrect indication
Rheumatoid arthritis	20081111	201407	PS	adalimumab	Pericarditis	2014	75	F	DE	HO	incorrect indication
Rheumatoid arthritis	20110804		PS	adalimumab	Pericarditis	201408	89	F		DE	incorrect indication
Rheumatoid arthritis	20110804		PS	adalimumab	Pericarditis	201408	89	F		HO	incorrect indication
Crohn's disease	20140822	20140823	PS	adalimumab	Pleuropericarditis	201409	86	F	CH	HO	incorrect indication
Crohn's disease	20140822	20140823	PS	adalimumab	Pleuropericarditis	201409	86	F	CH	OT	incorrect indication
Ankylosing spondylitis	20060505	2012	PS	adalimumab	Pericarditis	20060505	45	M	NL	DS	repeated cases
Ankylosing spondylitis	20060505	2012	PS	adalimumab	Pericarditis	20060505	45	M	NL	LT	repeated cases
Ankylosing spondylitis	20060505	2012	PS	adalimumab	Pericarditis	20060505	45	M	NL	OT	repeated cases
Ankylosing spondylitis	20060505	2012	PS	adalimumab	Pericarditis	20060505	45	M	NL	HO
Psoriasis	201403	201503	PS	adalimumab	Pericarditis tuberculous	20150218	23	M	RO	HO	incorrect indication
Psoriasis	201403	201503	PS	adalimumab	Pericarditis tuberculous	20150218	23	M	RO	LT	incorrect indication
Psoriasis	201403	201503	PS	adalimumab	Pericarditis tuberculous	20150218	23	M	RO	OT	incorrect indication
Colitis ulcerative	201404	20150131	PS	adalimumab	Pericarditis	201502	58	F	US	OT	incorrect indication
Colitis ulcerative	201404	20150131	PS	adalimumab	Pericarditis	201502	58	F	US	HO	incorrect indication
Rheumatoid arthritis	20130613	20140413	PS	adalimumab	Pericarditis	201404	61	F		OT	incorrect indication
Rheumatoid arthritis	20130613	20140413	PS	adalimumab	Pericarditis	201404	61	F		HO	incorrect indication
Psoriasis	201210	20130107	PS	adalimumab	Viral pericarditis	20140108	42	M		OT	incorrect indication
Psoriasis	201210	20130107	PS	adalimumab	Viral pericarditis	20140108	42	M		HO	incorrect indication
Psoriasis	201106	20140510	PS	adalimumab	Pericarditis	201402	45	F		HO	incorrect indication
Psoriasis	201106	20140510	PS	adalimumab	Pericarditis	201402	45	F		OT	incorrect indication
Crohn's disease	20130703	20130703	PS	adalimumab	Pericarditis	2014	62	M		HO	incorrect indication
Rheumatoid arthritis	201404	20150131	SS	adalimumab	Pericarditis	201502	58	F	US	HO	incorrect indication
Colitis ulcerative	201404	20150131	SS	adalimumab	Pericarditis	201502	58	F	US	HO	incorrect indication
Rheumatoid arthritis	201404	20150131	SS	adalimumab	Pericarditis	201502	58	F	US	OT	incorrect indication
Colitis ulcerative	201404	20150131	SS	adalimumab	Pericarditis	201502	58	F	US	OT	incorrect indication
Crohn's disease	2011	201408	SS	adalimumab	Pericarditis	201412	22	F	FR	OT	incorrect indication
Ankylosing spondylitis	201205	201502	PS	adalimumab	Pericarditis tuberculous	2015		F	RO	HO	lack specific event date
Ankylosing spondylitis	201205	201502	PS	adalimumab	Pericarditis	2015		F	RO	HO	repeated cases
Ankylosing spondylitis	201205	201502	PS	adalimumab	Pericarditis tuberculous	2015		F	RO	OT	repeated cases
Ankylosing spondylitis	201205	201502	PS	adalimumab	Pericarditis	2015		F	RO	OT	repeated cases
Crohn's disease	20110601	20150820	PS	adalimumab	Pericarditis	201501	50	M		HO	incorrect indication
Crohn's disease	20110601	20150820	PS	adalimumab	Pericarditis	201501	50	M		OT	incorrect indication
Psoriatic arthropathy	201006	201308	PS	adalimumab	Pericarditis	201308	78	M	FR	OT	incorrect indication
Crohn's disease	20150206	20150206	PS	adalimumab	Pericarditis	2015	48	F	US	OT	incorrect indication
Crohn's disease	20150206	20150206	PS	adalimumab	Pericarditis	2015	48	F	US	HO	incorrect indication
Psoriasis	20140709	20151120	PS	adalimumab	Pericarditis tuberculous	2015	64	M		OT	incorrect indication
Psoriasis	20140709	20151120	PS	adalimumab	Pericarditis tuberculous	2015	64	M		HO	incorrect indication
Rheumatoid arthritis	20150721		PS	adalimumab	Pericarditis	20150721	61	M		HO	incorrect indication
Psoriasis	20141016		PS	adalimumab	Pericarditis	2015	69	M		OT	incorrect indication
Rheumatoid arthritis	20021115		PS	adalimumab	Pericarditis	20101203	58	F		OT	incorrect indication
Rheumatoid arthritis	2013	201511	PS	adalimumab	Pericarditis	201511	58	F	FR	HO	incorrect indication
Rheumatoid arthritis	2013	201511	PS	adalimumab	Pericarditis	201511	58	F	FR	OT	incorrect indication
Rheumatoid arthritis	2013	201511	PS	adalimumab	Pericarditis	201511	58	F	FR	DE	incorrect indication
Rheumatoid arthritis	2013	20151116	SS	adalimumab	Pericarditis	20151116	58	F	FR	DE	incorrect indication
Rheumatoid arthritis	2013	20151116	SS	adalimumab	Pericarditis	20151116	58	F	FR	HO	incorrect indication
Psoriasis	20140322	20151009	PS	adalimumab	Pericarditis	20151009	62	F		OT	incorrect indication
Rheumatoid arthritis	20141203	20150717	PS	adalimumab	Viral pericarditis	201509	51	F	RO	OT	incorrect indication
Rheumatoid arthritis	20141203	20150717	PS	adalimumab	Pleuropericarditis	201509	51	F	RO	OT	incorrect indication
Rheumatoid arthritis	20141203	20150717	PS	adalimumab	Viral pericarditis	201509	51	F	RO	HO	incorrect indication
Rheumatoid arthritis	20141203	20150717	PS	adalimumab	Pleuropericarditis	201509	51	F	RO	HO	incorrect indication
Crohn's disease	20150528	20150730	PS	adalimumab	Pericarditis	20150812	34	M		HO	incorrect indication
Ankylosing spondylitis	2010	201507	PS	adalimumab	Pericarditis	2015		F		HO	lack specific event date
Colitis ulcerative	20150707	20151013	PS	adalimumab	Pericarditis	201510	55	F		HO	incorrect indication
Rheumatoid arthritis	20150410		PS	adalimumab	Pericarditis	201508	30	F		OT	incorrect indication
Psoriasis	20151030	20160212	PS	adalimumab	Pericarditis	2016	76	F		HO	incorrect indication
Psoriasis	20151030	20160212	PS	adalimumab	Pericarditis	2016	76	F		OT	incorrect indication
Ankylosing spondylitis	200801	201601	PS	adalimumab	Pleuropericarditis	2016		F	AU	OT	lack specific event date
Ankylosing spondylitis	200801	201601	PS	adalimumab	Pleuropericarditis	2016		F	AU	HO	repeated cases
Rheumatoid arthritis	201210	201603	PS	adalimumab	Pericarditis rheumatic	20151115	55	F	DE	LT	incorrect indication
Rheumatoid arthritis	201210	201603	PS	adalimumab	Pericarditis rheumatic	20151115	55	F	DE	HO	incorrect indication
Rheumatoid arthritis	20160126	201603	PS	adalimumab	Pleuropericarditis	201603	52	F		OT	incorrect indication
Rheumatoid arthritis	20160126	201603	PS	adalimumab	Pleuropericarditis	201603	52	F		HO	incorrect indication
Rheumatoid arthritis	201409	201507	PS	adalimumab	Pericarditis	201409	61	F	NO	HO	incorrect indication
Rheumatoid arthritis	201409	201507	PS	adalimumab	Pericarditis	201409	61	F	NO	LT	incorrect indication
Rheumatoid arthritis	2014		PS	adalimumab	Pericarditis	2015	74	M		HO	incorrect indication
Rheumatoid arthritis	2014		PS	adalimumab	Pericarditis	2015	74	M		OT	incorrect indication
Crohn's disease	20150708	201609	PS	adalimumab	Pericarditis	20160919	41	F	US	HO	incorrect indication
Colitis ulcerative	20160712	20160726	PS	adalimumab	Pericarditis	20160729	17	M		HO	incorrect indication
Colitis ulcerative	20160712	20160726	PS	adalimumab	Pericarditis	20160729	17	M		OT	incorrect indication
Colitis ulcerative	20140909	201607	PS	adalimumab	Pericarditis	20160722	19	M	US	HO	incorrect indication
Psoriasis	20160122	20161226	PS	adalimumab	Pericarditis	20170207	56	F	CO	OT	incorrect indication
Psoriasis	20160122	20161226	PS	adalimumab	Pericarditis	20170207	56	F	CO	HO	incorrect indication
Psoriasis	20160928	201612	PS	adalimumab	Pericarditis	201611	59	F	US	HO	incorrect indication
Erythrodermic psoriasis	201612	201701	SS	adalimumab	Pericarditis	201611	59	F	US	HO	incorrect indication
Psoriasis	20160928	201612	PS	adalimumab	Pericarditis	201611	59	F	US	OT	incorrect indication
Erythrodermic psoriasis	201612	201701	SS	adalimumab	Pericarditis	201611	59	F	US	OT	incorrect indication
Psoriatic arthropathy	20130603	2017	PS	adalimumab	Pericarditis	2017		F	CA	HO	incorrect indication
Rheumatoid arthritis	2007		PS	adalimumab	Pericarditis	201701	71	F	US	HO	incorrect indication
Crohn's disease	201511		PS	adalimumab	Pericarditis	201610	50	F	DE	OT	incorrect indication
Crohn's disease	201511		PS	adalimumab	Pericarditis	201610	50	F	DE	HO	incorrect indication
Rheumatoid arthritis	201601		SS	adalimumab	Pericarditis			F	RO	OT	incorrect indication
Ankylosing spondylitis	20130830	2017	PS	adalimumab	Pericarditis	2017		M	CA	HO	lack specific event date
Rheumatoid arthritis	201211	201705	PS	adalimumab	Pericarditis constrictive	2017		M	US	OT	incorrect indication
Rheumatoid arthritis	201211	201705	PS	adalimumab	Pericarditis constrictive	2017		M	US	HO	incorrect indication
Psoriatic arthropathy	20170704		PS	adalimumab	Pericarditis	2017		F	IT	OT	incorrect indication
Psoriatic arthropathy	201602	20170606	PS	adalimumab	Pericarditis	2017		M	US	OT	incorrect indication
Psoriatic arthropathy	201602	20170606	PS	adalimumab	Pericarditis	2017		M	US	HO	incorrect indication
Colitis ulcerative	20160424	20170701	PS	adalimumab	Pericarditis	201612	21	F	CA	OT	incorrect indication
Rheumatoid arthritis	2009	2013	PS	adalimumab	Pericarditis adhesive	2013		M	US	OT	incorrect indication
Crohn's disease	20101011	201610	PS	adalimumab	Pleuropericarditis	201402	43	M	FR	HO	incorrect indication
Psoriatic arthropathy	20160618	20170215	PS	adalimumab	Pericarditis	20170201	47	F	US	HO	incorrect indication
Psoriatic arthropathy	20160618	20170215	PS	adalimumab	Pericarditis	20170201	47	F	US	DS	incorrect indication
Psoriatic arthropathy	20160618	20170215	PS	adalimumab	Pericarditis	20170201	47	F	US	OT	incorrect indication
Rheumatoid arthritis	20170407	20170613	PS	adalimumab	Pleuropericarditis	20170613	42	M	IT	OT	incorrect indication
Rheumatoid arthritis	20170407	20170613	SS	adalimumab	Pleuropericarditis	20170613	42	M	IT	OT	incorrect indication
Rheumatoid arthritis	20170828	20171023	PS	adalimumab	Pericarditis	20171106	63	F	PL	HO	incorrect indication
Rheumatoid arthritis	2014	201709	PS	adalimumab	Pericarditis constrictive	201708	59	M	US	OT	incorrect indication
Hidradenitis	20151021	2017	PS	adalimumab	Pericarditis	2017	36	F	US	OT	incorrect indication
Hidradenitis	2015	202001	SS	adalimumab	Pericarditis	2017	36	F	US	OT	incorrect indication
Hidradenitis	20151021	2017	PS	adalimumab	Pericarditis	2017	36	F	US	DE	incorrect indication
Hidradenitis	2015	202001	SS	adalimumab	Pericarditis	2017	36	F	US	DE	incorrect indication
Hidradenitis	20151021	2017	PS	adalimumab	Pericarditis	2017	36	F	US	HO	incorrect indication
Hidradenitis	2015	202001	SS	adalimumab	Pericarditis	2017	36	F	US	HO	incorrect indication
Rheumatoid arthritis	20170407	20170613	SS	adalimumab	Pleuropericarditis	20170613	42	M	IT	OT	incorrect indication
Psoriasis	201101	201606	PS	adalimumab	Pericarditis	20171006	59	F	FR	HO	incorrect indication
Rheumatoid arthritis	20170425	20171231	PS	adalimumab	Pericarditis	2017	65	M	US	HO	incorrect indication
Crohn's disease	201302	2013	PS	adalimumab	Pericarditis tuberculous			M		OT	incorrect indication
Rheumatoid arthritis	201510	201608	PS	adalimumab	Pericarditis	2016		M	US	HO	incorrect indication
Rheumatoid arthritis	201510	201608	PS	adalimumab	Pericarditis	2016		M	US	OT	incorrect indication
Rheumatoid arthritis	201510	201608	PS	adalimumab	Pericarditis	2016		M	US	LT	incorrect indication
Rheumatoid arthritis	201510	201608	SS	adalimumab	Pericarditis			M	US	HO	incorrect indication
Rheumatoid arthritis	201510	201608	SS	adalimumab	Pericarditis			M	US	OT	incorrect indication
Crohn's disease	20120925	20180614	PS	adalimumab	Pericarditis constrictive	201703	68	F	CA	HO	incorrect indication
Rheumatoid arthritis	201510	201608	SS	adalimumab	Pericarditis		60	M	US	HO	incorrect indication
Rheumatoid arthritis	201510	201608	SS	adalimumab	Pericarditis		60	M	US	OT	incorrect indication
Rheumatoid arthritis	20170407	20170613	SS	adalimumab	Pleuropericarditis	20170613	42	M	IT	OT	incorrect indication
Crohn's disease	20110110	20180925	PS	adalimumab	Pleuropericarditis	2018		F	CA	HO	incorrect indication
Crohn's disease	20110110	20180925	PS	adalimumab	Pleuropericarditis	2018		F	CA	OT	incorrect indication
Rheumatoid arthritis	201510	201608	SS	adalimumab	Pericarditis	20180625	60	M	US	OT	incorrect indication
Rheumatoid arthritis	201510	201608	SS	adalimumab	Pericarditis	20180625	60	M	US	HO	incorrect indication
Crohn's disease	20090205		PS	adalimumab	Pericarditis	2017		M	CA	OT	incorrect indication
Colitis ulcerative	2007	2008	PS	adalimumab	Pericarditis	2007	67	F	US	OT	incorrect indication
Crohn's disease	2015		SS	adalimumab	Pericarditis	2007	67	F	US	OT	incorrect indication
Colitis ulcerative	2007	2008	PS	adalimumab	Pericarditis	2007	67	F	US	HO	incorrect indication
Crohn's disease	2015		SS	adalimumab	Pericarditis	2007	67	F	US	HO	incorrect indication
Crohn's disease	20180410	201812	PS	adalimumab	Pericarditis	201812	38	F	CA	OT	incorrect indication
Rheumatoid arthritis	2013	201802	PS	adalimumab	Pericarditis	201612	62	F	US	OT	incorrect indication
Rheumatoid arthritis	2013	201802	PS	adalimumab	Pericarditis	201612	62	F	US	HO	incorrect indication
Hidradenitis	201804	201811	PS	adalimumab	Pericarditis	20181020	23	F	US	OT	incorrect indication
Hidradenitis	201804	201811	PS	adalimumab	Pericarditis	20181020	23	F	US	HO	incorrect indication
Rheumatoid arthritis	201807		SS	adalimumab	Pericarditis	20181209	63	M	DE	HO	incorrect indication
Psoriasis	20190503	20190503	PS	adalimumab	Pericarditis	201905	39	F	US	OT	incorrect indication
Colitis ulcerative	20181003	20181130	PS	adalimumab	Pericarditis	20181210	45	M	CA	HO	incorrect indication
Rheumatoid arthritis	201807		PS	adalimumab	Pericarditis	20181209	63	M	DE	HO	incorrect indication
Colitis ulcerative	20130408	20190624	PS	adalimumab	Pericarditis	2015	65	M	RO	OT	incorrect indication
Colitis ulcerative	20130408	20190624	PS	adalimumab	Pericarditis	2015	65	M	RO	HO	incorrect indication
Rheumatoid arthritis	20190506	2019	PS	adalimumab	Pericarditis	201905	50	M	CA	HO	incorrect indication
Rheumatoid arthritis	20190506	2019	PS	adalimumab	Pericarditis	201905	50	M	CA	DE	incorrect indication
Psoriasis	201810		SS	adalimumab	Pericarditis adhesive	20190220	72	M	US	OT	incorrect indication
Juvenile idiopathic arthritis	20130901	201907	PS	adalimumab	Pericarditis	201905	27	F	AT	HO	incorrect indication
Rheumatoid arthritis	20141217		PS	adalimumab	Pericarditis			F	US	HO	incorrect indication
Inflammatory bowel disease	20181003	20181130	SS	adalimumab	Pericarditis	20181210	45	M	CA	HO	incorrect indication
Inflammatory bowel disease	20181003	20181130	SS	adalimumab	Pericarditis	20181210	45	M	CA	OT	incorrect indication
Crohn's disease	20180203	20180203	PS	adalimumab	Pericarditis	2019	44	F	LB	HO	incorrect indication
Hidradenitis	20190924	20190924	PS	adalimumab	Pericarditis	20191008	45	F	US	OT	incorrect indication
Hidradenitis	20190924	20190924	PS	adalimumab	Pericarditis	20191008	45	F	US	HO	incorrect indication
Rheumatoid arthritis	20190823	202001	PS	adalimumab	Pericarditis	201908	41	F	US	HO	incorrect indication
Ankylosing spondylitis	20190213	20190213	PS	adalimumab	Pericarditis	20190303	61	M	FR	HO
Ankylosing spondylitis	2017	201902	SS	adalimumab	Pericarditis	20190303	61	M	FR	HO	repeated cases
Rheumatoid arthritis	20080410	20090324	PS	adalimumab	Pericarditis	20080423	37	F	NL	HO	incorrect indication
Psoriasis	2011	201909	SS	adalimumab	Pleuropericarditis	202004	43	F	FR	HO	incorrect indication
Crohn's disease	202006	202012	PS	adalimumab	Pericarditis	2020	71	F	US	OT	incorrect indication
Crohn's disease	202006	202012	PS	adalimumab	Pericarditis	2020	71	F	US	HO	incorrect indication
Rheumatoid arthritis	2017	201903	PS	adalimumab	Pericarditis	201903	66	F	US	HO	incorrect indication
Rheumatoid arthritis	2017	201903	PS	adalimumab	Pericarditis	201903	66	F	US	OT	incorrect indication
Rheumatoid arthritis	202003	202006	SS	adalimumab	Pericarditis	20200217	51	F	US	OT	incorrect indication
Colitis ulcerative	20171115	201911	PS	adalimumab	Pericarditis	201911	72	M	US	HO	incorrect indication
Psoriasis	20180711		PS	adalimumab	Pericarditis	2020	67	M	CA	OT	incorrect indication
Psoriasis	20180711		PS	adalimumab	Pericarditis	2020	67	M	CA	HO	incorrect indication
Psoriasis	2011	201909	PS	adalimumab	Pleuropericarditis	202006	43	F	FR	HO	incorrect indication
Psoriasis	2011	201909	SS	adalimumab	Pleuropericarditis	202006	43	F	FR	HO	incorrect indication
Gastrointestinal inflammation	20210202	20210202	PS	adalimumab	Pericarditis	2021		F	US	HO	incorrect indication
Colitis ulcerative	20210216	20210216	SS	adalimumab	Pericarditis	2021		F	US	HO	incorrect indication
Colitis ulcerative	20210302		SS	adalimumab	Pericarditis	2021		F	US	HO	incorrect indication
Rheumatoid arthritis	201009	20190225	PS	adalimumab	Pericarditis			F	CA	HO	incorrect indication
Rheumatoid arthritis	201009	20190225	PS	adalimumab	Pericarditis			F	CA	OT	incorrect indication
Psoriatic arthropathy		2020	PS	adalimumab	Pericarditis	2020		F	US	OT	incorrect indication
Psoriatic arthropathy		2020	PS	adalimumab	Pericarditis	2020		F	US	HO	incorrect indication
Psoriatic arthropathy	20150608	202105	PS	adalimumab	Pericarditis	2021		M	CA	HO	incorrect indication
Psoriatic arthropathy	20150608	202105	PS	adalimumab	Pericarditis	2021		M	CA	OT	incorrect indication
Ankylosing spondylitis	202003		PS	adalimumab	Pericarditis	20210106	34	M	BR	OT	lack specific start date
Colitis ulcerative	20200131		PS	adalimumab	Pericarditis	202011	53	F	CA	OT	incorrect indication
Colitis ulcerative	202007		PS	adalimumab	Pericarditis	202011	24	F	US	OT	incorrect indication
Colitis ulcerative	202007		PS	adalimumab	Pericarditis	202011	24	F	US	HO	incorrect indication
Polyarteritis nodosa	20210318	20210916	PS	adalimumab	Pericarditis	20210318		F	TH	HO	incorrect indication
Polyarteritis nodosa	20210318	20210916	PS	adalimumab	Pericarditis	20210318		F	TH	OT	incorrect indication
Psoriatic arthropathy	2017		PS	adalimumab	Pericarditis	20210409	60	F	US	HO	incorrect indication

## Sheet: cleaned data-adalimumab
DRUG_INDICATION	START_DT	END_DT	ROLE_COD	DRUG	ADVERSE_EVENT	event_dt	AGE	Gender	COUNTRY_CODE	OUTC_COD	event_dt serial value	START_DT serial value	Days to onset
Ankylosing spondylitis	20070101	20070101	PS	adalimumab	Pericarditis	20070101	68	M	PT	DE	39083	39083	0.5
Ankylosing spondylitis	20080522	20080602	PS	adalimumab	Pericarditis	20080601	59	F	CA	HO	39600	39590	10.5
Ankylosing spondylitis	20090701	20110404	PS	adalimumab	Pericarditis	20110404	36	F	RO	HO	40637	39995	642.5
Ankylosing spondylitis	20060505	2012	PS	adalimumab	Pericarditis	20060505	45	M	NL	HO	38842	38842	0.5
Ankylosing spondylitis	20190213	20190213	PS	adalimumab	Pericarditis	20190303	61	M	FR	HO	43527	43509	18.5
												Median days	10.5
												IQR 1	0.5
												IQR3	330.5

## Sheet: raw data-golimumab
DRUG_INDICATION	START_DT	END_DT	ROLE_COD	DRUG	ADVERSE_EVENT	event_dt	AGE	Gender	COUNTRY_CODE	OUTC_COD	Reasons for exclusion
Ankylosing spondylitis	2012	201204	PS	golimumab	Pericarditis	20120412	54	M	SE	HO	lack specific start date
Ankylosing spondylitis	201203		SS	golimumab	Pericarditis	20120412	54	M	SE	HO	lack specific start date
Rheumatoid arthritis	201303	201308	PS	golimumab	Pericarditis	20130824	47	F	FR	HO	incorrect indication
Psoriatic arthropathy	20111011	20111011	PS	golimumab	Pericarditis			M	IE	OT	incorrect indication
Psoriatic arthropathy	20111011	20111011	PS	golimumab	Pericarditis			M	IE	DS	incorrect indication
Psoriatic arthropathy	20111011	20111011	PS	golimumab	Pericarditis			M	IE	HO	incorrect indication
Rheumatoid arthritis	20110124	20111111	PS	golimumab	Pericarditis	20111006		F	SE	HO	incorrect indication
Rheumatoid arthritis	20140918	20150415	PS	golimumab	Pericarditis			M	CA	OT	incorrect indication
Rheumatoid arthritis	20151208		SS	golimumab	Pericarditis	20151215	49	F	FR	OT	incorrect indication
Rheumatoid arthritis	20160108	20160212	PS	golimumab	Pericarditis	20151215	49	F	FR	OT	incorrect indication
Rheumatoid arthritis	201308		PS	golimumab	Pericarditis	201308	48	M	FR	OT	incorrect indication
Psoriatic arthropathy	20150303	20150902	PS	golimumab	Pericarditis	2015	58	M	ES	HO	incorrect indication
Rheumatoid arthritis	2011	201112	SS	golimumab	Pericarditis	201708	40	F	CA	OT	incorrect indication
Rheumatoid arthritis	2011	201112	SS	golimumab	Pericarditis	201708	40	F	CA	CA	incorrect indication
Rheumatoid arthritis	2011	201112	SS	golimumab	Pericarditis	201708	40	F	CA	DS	incorrect indication
Rheumatoid arthritis	2011	201112	SS	golimumab	Pericarditis	201708	40	F	CA	HO	incorrect indication
Rheumatoid arthritis	20160315		PS	golimumab	Viral pericarditis	20160315	47	M	CA	OT	incorrect indication
Rheumatoid arthritis	20160315		PS	golimumab	Viral pericarditis	20160315	47	M	CA	HO	incorrect indication
Colitis ulcerative	201712	201801	SS	golimumab	Pericarditis	2018	21	M	RU	OT	incorrect indication
Colitis ulcerative	201803		PS	golimumab	Pericarditis	2018	21	M	RU	OT	incorrect indication
Colitis ulcerative	201712	201801	SS	golimumab	Pericarditis	2018	21	M	RU	HO	incorrect indication
Colitis ulcerative	201803		PS	golimumab	Pericarditis	2018	21	M	RU	HO	incorrect indication
Rheumatoid arthritis	201710	201809	PS	golimumab	Pericarditis	201809	61	F	BR	OT	incorrect indication
Ankylosing spondylitis	20180620	20191129	PS	golimumab	Viral pericarditis	20191027	44	F	CA	HO
Rheumatoid arthritis	20201102		PS	golimumab	Viral pericarditis	2021	49	F	CL	OT	incorrect indication
Rheumatoid arthritis	20201102		PS	golimumab	Viral pericarditis	2021	49	F	CL	HO	incorrect indication

## Sheet: cleaned data-golimumab
DRUG_INDICATION	START_DT	END_DT	ROLE_COD	DRUG	ADVERSE_EVENT	event_dt	AGE	Gender	COUNTRY_CODE	OUTC_COD	event_dt serial value	START_DT serial value	Days to onset
Ankylosing spondylitis	20180620	20191129	PS	golimumab	Viral pericarditis	20191027	44	F	CA	HO	43765	43271	494.5
