# Supplementary material for: Disproportional signal of pericarditis with biological diseasemodifying antirheumatic drugs (bDMARDs) in patients with ankylosing spondylitis: a disproportionality analysis in the FAERS database
Source: Front Pharmacol. 2024 Jan 25;15:1275814. doi: 10.3389/fphar.2024.1275814 (PMC10850349; doi:10.3389/fphar.2024.1275814)
Supplement: Supplementary file 4 [file Table1.XLSX]

## Sheet: A vs B
		Group A																Group B																Group A／Group B
Drug	Group A	n11	n1+	n+1	n++	n12(non-case)	ROR	95%CI(L)	95%CI(H)	IC	IC025	IC975	n21	n22	n+2	n2+	OE	n11	n1+	n+1	n++	n12(non-case)	ROR	95%CI(L)	95%CI(H)	IC	IC025	IC975	n21	n22	n+2	n2+	OE	Relative ROR	95%CI(L)	95%CI(H)	IC delta	IC delta025	IC delta 975	SA	SB
Adalimumab	male	170	215183	3774	6404780	215013	1.35709	1.16352	1.58286	0.421584	0.167959	0.605161	3604	6185993	6401006	6189597	1.34074	4021	461208	7851	9585273	457187	20.9434	20.0348	21.8932	3.41028	3.35823	3.44812	3830	9120235	9577422	9124065	10.6443	0.064798	0.0552087	0.0760528	-2.98528	-3.23891	-2.8017	0.0785152	0.0226294
Infliximab	male	293	84526	3897	6273923	84233	5.9703	5.29909	6.72653	2.46922	2.2762	2.60921	3604	6185793	6270026	6189397	5.58067	4012	143782	7572	9267847	139770	73.5387	70.2721	76.9571	5.08798	5.03587	5.12586	3560	9120505	9260275	9124065	34.1527	0.0811858	0.0714585	0.0922373	-2.61143	-2.80445	-2.47144	0.0608479	0.0231822
golimumab	male	14	16887	3618	6206284	16873	1.42412	0.84239	2.40757	0.487202	-0.415643	1.10842	3604	6185793	6202666	6189397	1.42213	3663	56246	7223	9180311	52583	178.468	170.288	187.041	6.35506	6.30053	6.39471	3560	9120505	9173088	9124065	82.7723	0.00797969	0.00471025	0.0135185	-5.81328	-6.71613	-5.19207	0.267891	0.023938
certolizumab	male	14	23403	3618	6212800	23389	1.02737	0.607743	1.73674	0.0374297	-0.865415	0.658645	3604	6185793	6209182	6189397	1.02725	3699	87451	7259	9211516	83752	113.151	108.008	118.539	5.73595	5.68169	5.77541	3560	9120505	9204257	9124065	53.6752	0.00907965	0.00536005	0.0153805	-5.65776	-6.5606	-5.03654	0.26786	0.0237338
etanercept	male	106	149942	3710	6339339	149836	1.21423	1.00089	1.47304	0.271165	-0.0504257	0.503271	3604	6185793	6335629	6189397	1.20796	3861	440770	7421	9564835	436909	22.6401	21.6299	23.6974	3.49508	3.44197	3.5337	3560	9120505	9557414	9124065	11.2902	0.0536318	0.0439743	0.0654103	-3.21837	-3.53996	-2.98626	0.0985813	0.0232873
Secukinumab	male	46	60467	3650	6249864	60421	1.30671	0.976853	1.74796	0.376727	-0.113516	0.727104	3604	6185793	6246214	6189397	1.30262	848	92262	4408	9216327	91414	23.7658	22.0446	25.6213	4.24892	4.13555	4.33129	3560	9120505	9211919	9124065	19.2172	0.054983	0.0407124	0.0742558	-3.86837	-4.35862	-3.518	0.148436	0.0383561
